# Supplementary material for: Protection against De Novo Methylation Is Instrumental in Maintaining Parent-of-Origin Methylation Inherited from the Gametes
Source: Mol Cell. 2012 Sep 28;47(6):909–20. doi: 10.1016/j.molcel.2012.07.010 (PMC3778900; doi:10.1016/j.molcel.2012.07.010)
Supplement: Table S1. DMRs Identified by MeDIP-Seq between Dnmt3L-/+ and Wild-Type 8.5 dpc Embryos [file mmc2.xls]

## Sheet: 1000bp
rmsk sat	rmsk sine	rmsk line	rmsk ltr	rmsk simple	rmsk low compl	rmsk retro	rmsk sum	aceview proms	aceview 3utr	aceview exons	aceview introns	known or validated icr	dmr log2	dmr fdr	dmr chr	dmr start	dmr peak start	dmr peak stop	dmr stop	dmr num cg	dmr num c	dmr num g	dmr cg obs/exp	ChIP-seq Zfp57+Kap1+Setdb1 peak overlaps w/ DMR	Midpoint distance of DMR to closest Zfp57+... peak	ChIP-seq Zfp57+... chr	ChIP-seq Zfp57+... peak start	ChIP-seq Zfp57+... peak end	Zfp57+... #strict motifs (TGCCGC[AGC]) in DMR	Zfp57+... #motifs (TGCCGC) in DMR	lv snp	lv snp dist	lv num reads	lv num ref	lv num alt	lv mat bino pval	lv pat bino pval	bxc lv all snps (distance:#ref/#alt)	sp dmr log2	sp dmr fdr	sp dmr perc cover	sp all dmrs (log2:fdr:%coverage)	dulac dist	dulac allele	dulac score	mikk dist	mikk prom	mikk refseq	mikk prom class
				0.0276052		0	0.0276052	Peg13	Peg13	Peg13	1810044A24Rik	PEG13	-5.51765	277.355	chr15	72638946	72639837	72640831	72641843	106	744	718	0.574853	1	133	chr15	72640353	72640703	7	7	72640869	535	15	15	0	3.05176e-05	1	76:2/0,315:7/0,1214:1/2,535:15/0,877:3/1,694:10/0,511:8/0,119:8/0	-5.44214	558.045	0.999655	+1.2:10:8.8,-5.4:558:100.	2917	paternal	879	245294	1810044A24Rik	NM_029640	LCP
						0	0	nenesa, tanesa	nenesa	nenesa	Kcnq1	KCNQ1OT1	-4.57763	252.15	chr7	150480004	150480989	150481990	150483196	109	858	749	0.541403	1	103	chr7	150481528	150481878	4	4	150481045	445	20	19	1	2.00272e-05	0.999999	445:19/1,373:17/1,475:14/0	-6.16086	536.172	0.999687	-6.2:536:100.	27	paternal	11	164897	Cdkn1c	NM_009876	HCP
			0.110457			0.110457	0.110457	Air, slogey	Air.1	Air.1	Air.1, Igf2r	IGF2R/AIR	-5.67936	216.251	chr17	12933529	12934300	12935291	12936244	108	645	799	0.568967	1	390	chr17	12935102	12935452	8	8	12935736	940	5	3	2	0.5	0.8125	940:3/2,770:0/1	-4.78257	400.812	0.999632	-4.8:401:100.	N/A	N/A	N/A	27043	Igf2r	NM_010515	HCP
				0.00526039	0.0152551	0	0.0205155	Gnas, Nespas, sneysmoy	Gnas, Nespas, sneysmoy	Gnas, Nespas, sneysmoy	Gnas, Nespas	NESPAS	-4.50293	203.449	chr2	174119695	174125498	174126496	174127298	361	2243	2021	0.605476	1	1812	chr2	174121510	174121860	11	13	174125510	487	18	17	1	7.24792e-05	0.999996	1403:17/1,883:4/0,487:17/1,741:0/1,6166:4/1,4772:3/0,2912:11/0	-5.73825	486.682	0.999868	-5.7:487:100.	9591	maternal	83	3164	Gnas	NM_010309,NM_001077507,NM_201617,NM_201618	HCP
				0.0357335	0.0145083	0	0.0502418	Blcap, Nnat	Blcap, Nnat	Blcap, Nnat	Blcap, Nnat	NNAT	-4.13079	189.271	chr2	157384230	157385508	157386502	157387951	141	971	950	0.568769	2	86	chr2	157386002	157386352	7	7	157386111	106	15	15	0	3.05176e-05	1	195:14/0,774:13/1,761:8/2,398:3/0,187:14/0,106:15/0,1673:8/1,1771:3/1,1802:4/2	-5.41738	504.495	0.999731	-5.4:504:100.	N/A	N/A	N/A	1115	Nnat	NM_010923,NM_180960	HCP
		0.0222954		0.0410438	0.0385103	0.0222954	0.10185	Gnas, hiririra	Gnas	Gnas, hiririra	Gnas, hiririra	GNAS-EXON1A	-3.97976	183.366	chr2	174151206	174152484	174153480	174155152	217	1075	1081	0.736856		31494	chr2	174121510	174121860	3	3	174151585	1397	3	1	2	0.875	0.5	1752:2/0,1454:0/1,1397:1/2,1140:1/1	-5.75785	486.71	0.999747	-5.8:487:100.	41102	maternal	83	3884	Gnas	NM_001077510,NM_201616	HCP
	0.0718641					0.0718641	0.0718641	H13, Mcts2	H13, Mcts2, mosly	H13, Mcts2, mosly	H13, mosly	MCTS2	-3.8931	177.24	chr2	152511620	152512473	152513474	152513915	89	554	562	0.656034	1	58	chr2	152512535	152512885	3	3	152512770	204	17	16	1	0.000137329	0.999992	204:16/1	-5.22318	446.234	0.999564	-5.2:446:100.	8343	maternal	66	763	Mcts2	NM_025543	HCP
	0.0311828	0.0553763		0.00645161		0.0865591	0.0930108	Plagl1	Plagl1	Plagl1	Plagl1	ZAC1	-4.54533	177.143	chr10	12808823	12810346	12811340	12812542	137	872	923	0.633036	1	278	chr10	12810786	12811136	5	5	12809839	1004	24	19	5	0.00330538	0.999228	541:2/2,259:1/2,1252:1/0,1596:2/1,1145:9/2,1004:19/5	-5.28255	400.312	0.999731	+2.:14:2.2,-5.3:400:100.	38124	paternal	277	1391	Plagl1	NM_009538	HCP
	0.0964467		0.0482234	0.0172025	0.0487874	0.14467	0.21066	Commd1, Zrsr1	Commd1, Zrsr1	Commd1, Zrsr1	Commd1	U2AF1-RS1	-4.86853	166.388	chr11	22871199	22872027	22873026	22874744	137	881	907	0.60779	1	399	chr11	22873196	22873545	1	2	22872443	84	24	24	0	5.96046e-08	1	571:2/0,239:4/1,84:24/0,29:7/0,721:1/1,1093:12/0,1752:1/0,2203:2/0	-5.60198	378.933	0.999718	-5.6:379:100.	829	paternal	72	329	Zrsr1	NM_011663	HCP
				0.0657825	0.0137931	0	0.0795756	Inpp5f		Inpp5f	Inpp5f	INPP5F_V2	-3.04781	132.944	chr7	135830911	135831105	135832104	135832795	91	403	524	0.811869	1	285	chr7	135831393	135831743	6	6	135831476	129	18	17	1	7.24792e-05	0.999996	273:3/1,129:17/1,33:14/0	-5.20685	490.721	0.999469	+.9:6:.1,-5.2:491:99.9	1091	paternal	100	51032	1110007A13Rik	NM_145955	HCP
				0.135493	0.0114138	0	0.146907	Impact	Impact	Impact	Impact	IMPACT	-3.67344	114.073	chr18	13130394	13131267	13132259	13133109	145	747	758	0.695261	1	391	chr18	13131968	13132317	5	5	13133102	1339	18	18	0	3.8147e-06	1	409:14/1,289:10/0,1204:5/0,1339:18/0,1265:2/1,757:0/1	-5.06984	317.169	0.999632	-5.1:317:100.	752708	maternal	5	134	Impact	NM_008378	HCP
				0.0122091	0.0118275	0	0.0240366	Grb10		Grb10	Grb10	GRB10	-3.07519	107.405	chr11	11924753	11925638	11926638	11927373	165	821	638	0.825318	1	264	chr11	11926152	11926502	2	3	N/A	N/A	N/A	N/A	N/A	1	1		-5.43127	451.78	0.999618	-5.4:452:100.	N/A	N/A	N/A	10605	Grb10	NM_010345	HCP
					0.0363128	0	0.0363128	Herc3, Nap1l5	Nap1l5	Herc3, Nap1l5	Herc3, Nap1l5	NAP1L5	-3.50957	101.948	chr6	58855970	58856194	58857179	58857759	73	476	430	0.638055	2	102	chr6	58856792	58857142	4	5	58857722	1035	7	4	3	0.5	0.773438	1035:4/3	-5.34232	324.839	0.999441	-5.3:325:99.9	744	paternal	202	911	Nap1l5	NM_021432	HCP
	0.0253623				0.0225443	0.0253623	0.0479066	Cdh15		Cdh15	Cdh15	CDH15	-2.05398	65.1515	chr8	125387861	125388309	125389304	125390344	75	727	684	0.374496	1	66	chr8	125388994	125389344	2	2	125388852	45	13	9	4	0.133423	0.953857	371:3/2,45:9/4	-5.09013	410.287	0.999597	-5.1:410:100.	177987	paternal	9	16088	Cdh15	NM_007662	ICP
				0.0212874		0	0.0212874		Zfp777	Zfp777	Zfp777	ZFP777	-1.81132	60.5145	chr6	47974007	47974402	47975395	47975979	89	567	553	0.559743	1	36	chr6	47974782	47975132	3	3	47975351	452	36	17	19	0.69114	0.43397	452:17/19	-5.30238	576.359	0.999493	-5.3:576:99.9	80802	paternal	8	22106	Zfp777	NM_001081382	HCP
		0.0174444				0.0174444	0.0174444	hitusa, Mest	hitusa, Mest	hitusa, Mest	hitusa, Mest	MEST	-2.01726	47.9503	chr6	30684874	30686900	30687899	30689459	179	1126	1191	0.611987	3	490	chr6	30687482	30687832	10	11	30688710	1310	8	6	2	0.144531	0.964844	1310:6/2,1968:7/1,436:4/1,1029:4/0	-5.13632	369.459	0.999782	-5.1:369:100.	N/A	N/A	N/A	2688	Mest	NM_008590	HCP
				0.00360433		0	0.00360433	Peg3, Usp29	Usp29	Peg3, Usp29	Peg3, Usp29	ZIM2	-1.69679	36.6345	chr7	6681534	6682502	6683502	6684030	110	717	636	0.602089	1	692	chr7	6681915	6682265	7	7	6682324	678	10	8	2	0.0546875	0.989258	127:4/0,1459:2/1,678:8/2,733:4/0,851:5/1	-6.0288	432.082	0.9996	-6.:432:100.	1917	paternal	981	404	Peg3	NM_008817	HCP
						0	0	DUF622	Speer7-ps1	DUF622.12, Speer7-ps1	DUF622.12, Speer7-ps1		1.73884	28.4688	chr5	15219341	15219341	15220043	15220796	6	379	314	0.0733576		89271176	chr5	104491070	104491420	0	0	N/A	N/A	N/A	N/A	N/A	1	1		-3.40774	82.2261	0.999313	-3.4:82:99.9	N/A	N/A	N/A	220764	Cacna2d1	NM_009784	HCP
	0.0911421	0.409				0.500142	0.500142						1.27583	26.6496	chr5	14970569	14970889	14971872	14974079	26	683	794	0.168283		89518921	chr5	104491070	104491420	0	0	N/A	N/A	N/A	N/A	N/A	1	1		0.54935	5.36774	0.58986	-.6:6:51.4,+.5:5:59.	N/A	N/A	N/A	456152	Pclo	NM_011995	HCP
	0.0634658		0.0386313			0.102097	0.102097				Zdbf2	GPR1-ZDBF2	1.73647	25.2228	chr1	63306264	63306743	63307742	63308075	40	341	484	0.438913		60302	chr1	63246693	63247043	0	0	63307806	563	5	1	4	0.96875	0.1875	8:0/1,26:0/1,563:1/4,814:0/5,38:0/4	1.23183	28.1238	0.85872	+1.2:28:85.9,-3.1:134:56.1	186213	paternal	18	47481	Gpr1	NM_146250	ICP
	0.235294	0.131732				0.367026	0.367026				EG215714, Nav1		2.13586	24.559	chr1	137486489	137486562	137487549	137487695	11	256	309	0.167703		30541767	chr1	168028684	168029034	0	0	N/A	N/A	N/A	N/A	N/A	1	1		1.29838	9.38001	0.999171	+1.3:9:99.9	306351	paternal	7	5640	EG215714	NM_175447	HCP
	0.204644			0.105292		0.204644	0.309935						-1.27806	21.9425	chr4	148105960	148106527	148107474	148107811	28	420	489	0.252352		6385781	chr4	154492492	154492842	0	0	148107380	379	5	5	0	0.03125	1	607:1/2,514:1/1,406:1/0,379:5/0	-0.88992	34.9435	0.99946	-.9:35:99.9	105171	maternal	178	72040	Casz1	NM_027195	HCP
	0.0106242	0.13081	0.332005	0.0335325		0.47344	0.506972				Speer4d, Speer7-ps1		1.68637	21.5278	chr5	15176441	15176735	15177726	15179452	39	669	652	0.269216		89313298	chr5	104491070	104491420	0	0	N/A	N/A	N/A	N/A	N/A	1	1		-1.23474	26.7364	0.426627	+1.1:4:32.6,-1.2:27:42.7	N/A	N/A	N/A	263664	Cacna2d1	NM_009784	HCP
	0.0709019	0.214974		0.020987		0.285876	0.306863	Gag_p24			nehise		1.36445	21.2693	chr5	15005037	15005741	15006727	15006799	14	332	325	0.228619		89485327	chr5	104491070	104491420	0	0	N/A	N/A	N/A	N/A	N/A	1	1		0.71298	9.16411	0.865003	-1.4:63:1.4,+.7:9:86.5,-1.6:9:40.	N/A	N/A	N/A	435068	Cacna2d1	NM_009784	HCP
		0.409409			0.029029	0.409409	0.438438				Ibrdc1		-2.92384	20.3686	chr10	31229828	31229828	31230826	31230826	3	180	197	0.0844332		7630605	chr10	38860757	38861107	0	0	31230700	373	2	1	1	0.75	0.75	373:1/1	-0.836611	9.17545	0.998999	-.8:9:99.9	64311	paternal	24	66101	Tpd52l1	NM_009413	HCP
	0.222849		0.045134		0.014457	0.267983	0.28244			Sumo3andUbe2g2	Sumo3andUbe2g2		2.22316	19.6381	chr10	77095788	77097614	77098584	77098623	40	628	731	0.247022		2104986	chr10	79202017	79202367	1	1	77097104	995	3	1	2	0.875	0.5	1938:1/1,1344:2/0,1264:1/2,1189:2/0,995:1/2,386:1/0,194:1/1	1.71817	25.7615	0.999647	+1.7:26:100.	578432	paternal	15	11223	Ube2g2	NM_019803	HCP
					0.014862	0	0.014862	SnrpnandSnurf		SnrpnandSnurf	SnrpnandSnurf	SNURF/SNRPN	-1.92092	17.831	chr7	67148934	67149126	67150123	67150346	49	471	292	0.503068	1	85	chr7	67149550	67149900	9	10	67149480	145	5	4	1	0.1875	0.96875	681:0/1,145:4/1	-5.10109	241.277	0.999292	-5.1:241:99.9	N/A	N/A	N/A	892	Snrpn,Snurf	NM_013670,NM_033174	ICP
				0.0839637		0	0.0839637	Gnas, Nespas	Gnas, Nespas	Gnas, Nespas	Gnas, Nespas	NESP	1.18897	17.5394	chr2	174110368	174110647	174111648	174111689	89	392	407	0.736906		10656	chr2	174121510	174121860	1	2	174110831	317	9	2	7	0.980469	0.0898437	317:2/7	-4.72569	425.725	0.999244	-4.7:426:99.9	264	maternal	83	1048	Gnas	NM_019690,NM_022000	HCP
				0.0420561	0.141745	0	0.183801						-1.35153	16.6791	chr13	54209856	54209933	54210928	54211139	20	238	427	0.252494		7104016	chr13	47106307	47106657	0	0	54210882	451	9	5	4	0.5	0.746094	401:2/1,303:2/3,138:1/1,95:1/2,451:5/4,597:3/3,444:3/0,570:3/0	-0.873571	26.076	0.999221	-.9:26:99.9	482228	maternal	77	43110	Sfxn1	NM_027324	HCP
	0.113122			0.038914		0.113122	0.152036				Speer4d, Speer7-ps1		1.50091	16.5911	chr5	15195851	15195851	15196847	15196955	10	227	217	0.224121		89294842	chr5	104491070	104491420	0	0	15196807	458	5	5	0	0.03125	1	458:5/0	0.605755	4.96784	0.21991	+.6:5:22.	N/A	N/A	N/A	244254	Cacna2d1	NM_009784	HCP
	0.280412			0.0216495		0.280412	0.302062				swysny		2.68965	16.291	chr1	129716899	129716899	129717868	129717868	8	205	204	0.185366		38311475	chr1	168028684	168029034	0	0	129717520	136	3	1	2	0.875	0.5	232:0/1,136:1/2,170:0/1,479:0/2	1.81166	10.8914	0.998969	-1.1:10:10.5,+1.8:11:99.9	142892	paternal	5	46659	Ccnt2	NM_028399	HCP
						0	0			Ugcgl2	Ugcgl2		2.53547	15.9134	chr14	119441275	119441584	119442583	119442583	13	267	212	0.300403		40381135	chr14	79060619	79060969	0	0	119441995	89	1	1	0	0.5	1	89:1/0	1.55365	12.2109	0.999236	+1.6:12:99.9,-.7:9:99.9	884157	maternal	5	55381	Ugcgl2	NM_001081252	HCP
	0.106567					0.106567	0.106567				Socs5		-1.86116	15.627	chr17	87524084	87524544	87525535	87525819	38	375	412	0.426731		57783365	chr17	29741412	29741762	4	4	87524469	571	9	9	0	0.00195312	1	516:1/0,571:9/0	-3.40645	178.45	0.999424	-3.4:178:99.9	N/A	N/A	N/A	17566	Socs5	NM_019654	HCP
			0.125	0.0487179		0.125	0.173718		Rlbp1	Rlbp1	Rlbp1		-1.72792	15.4287	chr7	86519538	86519754	86520752	86521097	22	422	355	0.228943		19370593	chr7	67149550	67149900	0	0	86520045	208	13	9	4	0.133423	0.953857	353:3/0,208:9/4	-0.854738	20.5083	0.999359	-.9:21:99.9	156533	maternal	7	8133	Rlbp1	NM_020599	LCP
						0	0		Zfp787	Zfp787	Zfp787	ZFP787	-1.36102	15.2191	chr7	6083480	6083814	6084805	6084890	95	484	435	0.636221	1	489	chr7	6084499	6084849	3	3	6084130	180	15	7	8	0.696381	0.5	180:7/8,218:5/5,759:2/2	-4.66863	341.379	0.999291	-4.7:341:99.9	599971	paternal	981	22093	Zfp787	NM_001013012	HCP
	0.137931			0.0463362		0.137931	0.184267	Zfp111		Zfp111	Zfp111		-3.04648	15.1232	chr7	24992450	24992450	24993377	24993377	25	247	207	0.453265		5585166	chr7	30577905	30578255	0	0	24993105	191	2	1	1	0.75	0.75	235:0/1,461:0/1,191:1/1	-2.70799	69.4224	0.998922	-2.7:69:99.9	294133	paternal	6	28129	Zfp109	NM_020262	ICP
				0.00823207	0.0223442	0	0.0305762	Peg10, Sgce		Peg10, Sgce	Peg10, Sgce	PEG10	-1.25639	14.0876	chr6	4696114	4697455	4698454	4698664	158	728	688	0.80441	1	647	chr6	4697861	4698211	4	4	N/A	N/A	N/A	N/A	N/A	1	1		-5.3523	471.405	0.999608	-5.4:471:100.	N/A	N/A	N/A	691	Peg10	NM_001040611,NM_130877	HCP
	0.404655	0.184423		0.0277529		0.589078	0.616831				Dmc1		-1.22509	13.9871	chr15	79397380	79397380	79398378	79398496	16	326	187	0.292904		6757410	chr15	72640353	72640703	0	0	79397861	18	4	3	1	0.3125	0.9375	290:1/1,30:2/2,18:3/1,335:1/3	-1.12118	25.7051	0.999105	-1.1:26:99.9	256947	paternal	9	22270	Ddx17	NM_001040187,NM_199080,NM_199079	HCP
					0.0500501	0	0.0500501				Col13a1		2.85814	13.8609	chr10	61383318	61383318	61384316	61384316	14	282	267	0.185566		17818375	chr10	79202017	79202367	1	1	61383770	47	2	1	1	0.75	0.75	401:0/1,47:1/1	2.70647	29.5508	0.998999	-.6:12:24.5,+2.7:30:99.9	136788	paternal	10	56538	Col13a1	NM_007731	HCP
	0.236111	0.0334967	0.150327	0.128268	0.0171569	0.419935	0.565359						2.63664	13.7121	chr2	7944745	7945057	7945968	7945968	10	269	245	0.18557		NULL	NULL	NULL	NULL	0	0	7945646	133	6	3	3	0.65625	0.65625	133:3/3,459:0/1	2.4047	31.4551	0.999183	+2.4:31:99.9	N/A	N/A	N/A	N/A
					0.0521886	0	0.0521886	Peg12	Peg12	Peg12		PEG12	-3.08514	12.9976	chr7	69608236	69608258	69609250	69609423	119	401	419	0.840697		2459105	chr7	67149550	67149900	0	0	N/A	N/A	N/A	N/A	N/A	1	1		-4.19686	112.134	0.999158	-4.2:112:99.9	N/A	N/A	N/A	840	Peg12	NM_013788	HCP
						0	0			Plxnc1	Plxnc1		-3.57246	12.8959	chr10	94261280	94261954	94262944	94262944	16	329	419	0.193136		1327694	chr10	92934243	92934593	0	0	94262164	285	5	4	1	0.1875	0.96875	285:4/1	-1.1872	8.34458	0.678679	-1.2:8:67.9	N/A	N/A	N/A	110246	4921537D05Rik	NM_028100,NM_027479,NM_029852	HCP
				0.0435671		0	0.0435671						-1.75513	12.3765	chr4	105750989	105751035	105752035	105752457	13	386	284	0.174086		23004913	chr4	128756461	128756811	0	0	N/A	N/A	N/A	N/A	N/A	1	1		-1.3044	45.2557	0.999319	-1.3:45:99.9	N/A	N/A	N/A	383945	Pcsk9	NM_153565	HCP
	0.084063		0.0922358	0.0519556		0.176299	0.228255				Zdbf2	GPR1-ZDBF2	1.3109	12.1043	chr1	63310306	63310862	63311815	63312018	45	400	409	0.470905		64294	chr1	63246693	63247043	1	1	63310480	859	4	2	2	0.6875	0.6875	928:0/4,859:2/2,246:0/1,224:0/1,349:0/1,642:2/0	1.14837	28.3019	0.95505	+1.1:28:95.5	182171	paternal	18	51523	Gpr1	NM_146250	ICP
						0	0	Ebf3		Ebf3	Ebf3		1.48872	11.2552	chr7	144459062	144459148	144460146	144460194	18	364	248	0.225718		3954559	chr7	140504894	140505244	0	0	144459695	48	2	1	1	0.75	0.75	48:1/1,478:1/1	2.64507	39.729	0.999117	+2.6:40:99.9	143260	paternal	21	45066	Ebf3	NM_010096	HCP
						0	0				mehehe		3.19874	11.2317	chr11	39840186	39840186	39841114	39841284	6	207	207	0.153749		16967364	chr11	22873196	22873545	0	0	39840936	286	1	1	0	0.5	1	286:1/0	2.76031	15.7998	0.99909	+2.8:16:99.9	N/A	N/A	N/A	663929	Mat2b	NM_134017	HCP
	0.0753425	0.106849		0.333562		0.182192	0.515753	OTTMUSG00000015852					-1.16707	11.1971	chr2	152342207	152342542	152343543	152343666	16	482	187	0.258992		31312	chr2	152311450	152311800	0	0	152343024	19	29	14	15	0.644464	0.5	46:2/4,19:14/15,270:1/1,276:2/0,72:3/1,618:1/1,103:1/2	-1.62141	79.666	0.999315	-1.6:80:99.9,+1.:10:11.5	153027	paternal	12	1283	OTTMUSG00000015852	NM_001037502	LCP
		0.905528				0.905528	0.905528						3.00155	10.9257	chr3	18475664	18475664	18476658	18476658	10	156	194	0.328443		9342169	chr3	27818155	27818505	0	0	18476625	464	4	4	0	0.0625	1	464:4/0	1.85285	22.8645	0.998995	+1.9:23:99.9	N/A	N/A	N/A	334335	Cyp7b1	NM_007825	HCP
	0.157851					0.157851	0.157851				Tbcel		3.00599	10.9239	chr9	42245574	42245574	42246570	42246764	16	265	276	0.260323		47528606	chr9	89774600	89774950	0	0	42246061	11	2	1	1	0.75	0.75	11:1/1	1.7287	29.1099	0.99916	+1.7:29:99.9	250441	paternal	10	32735	Tbcel	NM_173038	HCP
	0.405278	0.207352		0.0508954		0.61263	0.663525						2.79823	10.9118	chr12	107776429	107776429	107777428	107777489	6	230	256	0.108016		2989841	chr12	110766401	110767199	0	0	107777165	236	1	0	1	1	0.5	236:0/1	1.9559	14.7054	0.999057	+2.:15:99.9	753518	maternal	11	528457	Vrk1	NM_011705,NM_001029844,NM_001029843	HCP
		1.0103		0.0422245		1.0103	1.05252						2.79823	10.9118	chr13	21172404	21172404	21173374	21173374	2	181	122	0.0878544		25933593	chr13	47106307	47106657	0	0	N/A	N/A	N/A	N/A	N/A	1	1		2.3592	19.1696	0.99897	+2.4:19:99.9	N/A	N/A	N/A	9236	Olfr1370	NM_146535	ICP
		0.206663		0.111043	0.0178902	0.206663	0.335595						2.79378	10.9118	chr4	52322186	52322401	52323389	52323806	8	324	308	0.12987		11751169	chr4	40571652	40572002	0	0	52322368	527	2	1	1	0.75	0.75	527:1/1	2.56053	25.8216	0.999383	+2.6:26:99.9	N/A	N/A	N/A	129434	Smc2	NM_008017	HCP
	0.0461912	0.491086	0.26175			0.799028	0.799028						1.51808	10.9118	chr5	14922798	14922798	14923789	14924031	10	228	308	0.175581		89567830	chr5	104491070	104491420	0	0	N/A	N/A	N/A	N/A	N/A	1	1		1.4969	12.3759	0.833874	+1.5:12:83.4,-2.4:67:21.1	N/A	N/A	N/A	408381	Pclo	NM_011995	HCP
			0.148986	0.126365	0.129485	0.148986	0.404836						-1.59394	10.9034	chr5	133197080	133197086	133198084	133198361	17	292	305	0.244521		2628272	chr5	135825818	135826168	0	0	133198009	424	8	6	2	0.144531	0.964844	424:6/2,258:0/1	-4.18559	234.317	0.99922	-4.2:234:99.9	N/A	N/A	N/A	180867	Auts2	NM_177047	HCP
			0.173114	0.161509	0.0705996	0.173114	0.405222						-3.09253	10.8783	chr15	30006142	30006142	30007097	30007175	9	332	156	0.179506		42633869	chr15	72640353	72640703	0	0	N/A	N/A	N/A	N/A	N/A	1	1		-1.19321	7.01636	0.999033	-1.2:7:99.9	N/A	N/A	N/A	95705	Ctnnd2	NM_008729	HCP
	0.129915			0.137607		0.129915	0.267521				smarpy		-1.04932	10.8778	chr12	71788092	71788092	71789092	71789261	30	328	234	0.456926		554619	chr12	72343121	72343471	0	0	N/A	N/A	N/A	N/A	N/A	1	1		-4.4393	328.761	0.999145	-4.4:329:99.9	794453	paternal	17	137908	Frmd6	NM_028127	HCP
				0.0266041		0	0.0266041			Epb4.1l4a	Epb4.1l4a		1.68438	10.8778	chr18	34034392	34034447	34035448	34035669	16	313	239	0.27313		20902888	chr18	13131968	13132317	0	0	34034793	155	5	4	1	0.1875	0.96875	155:4/1,100:1/0,315:0/2,657:3/1	1.46308	35.0495	0.999218	+1.5:35:99.9	N/A	N/A	N/A	130468	Epb4.1l4a	NM_013512	HCP
					0.930212	0	0.930212				rihaki		-2.09702	10.8778	chr4	100985561	100985644	100986636	100986692	0	9	644	0		27770509	chr4	128756461	128756811	0	0	N/A	N/A	N/A	N/A	N/A	1	1		-2.21422	73.3096	0.999117	-2.2:73:99.9	N/A	N/A	N/A	49674	Jak1	NM_146145	HCP
	0.271605				0.0257202	0.271605	0.297325	Sbno1	Sbno1	Sbno1	Sbno1		2.69311	10.8767	chr5	124848390	124848390	124849361	124849361	5	218	179	0.124417		5315217	chr5	130163918	130164268	0	0	124849118	242	4	1	3	0.9375	0.3125	242:1/3					398242	paternal	5	25533	Sbno1	NM_001081203	HCP
			0.193792			0.193792	0.193792						2.55494	10.8602	chr18	83562164	83562164	83563164	83563355	16	283	279	0.241347		70430617	chr18	13131968	13132317	0	0	83562680	16	6	1	5	0.984375	0.109375	329:2/1,16:1/5,13:0/3	2.69722	45.4307	0.999161	+2.7:45:99.9	N/A	N/A	N/A	437654	Zfp516	NM_183033	HCP
	0.324444	0.504889		0.0595556		0.829333	0.888889				Abcc2		1.89512	10.7745	chr19	43864913	43865021	43865988	43866037	13	256	206	0.277078		NULL	NULL	NULL	NULL	0	0	43865230	275	7	7	0	0.0078125	1	275:7/0,222:2/4,180:1/4	1.18897	10.8834	0.999111	+1.2:11:99.9	772430	paternal	5	8616	Abcc2	NM_013806	ICP
		0.947		0.054		0.947	1.001						2.21085	10.7048	chr9	11399476	11399476	11400475	11400475	5	202	191	0.129465		78374799	chr9	89774600	89774950	0	0	N/A	N/A	N/A	N/A	N/A	1	1		1.90334	27.19	0.999	+1.9:27:99.9	N/A	N/A	N/A	N/A
	0.202068			0.018797		0.202068	0.220865			Dnalc1	Dnalc1		-3.42035	10.6132	chr12	85476092	85476092	85477090	85477155	9	188	249	0.204371		10249414	chr12	75227035	75227385	0	0	85477095	504	4	1	3	0.9375	0.3125	60:1/0,95:0/1,504:1/3					502891	paternal	10	11284	Pnma1	NM_027438	HCP
	0.147705			0.253493		0.147705	0.401198						-3.27181	10.6132	chr2	9510420	9510420	9511421	9511421	2	225	197	0.0451664		NULL	NULL	NULL	NULL	0	0	9510850	71	1	1	0	0.5	1	257:1/0,164:1/0,149:1/0,71:1/0	-0.948586	8.55594	0.999002	-.9:9:99.9	N/A	N/A	N/A	286983	Gata3	NM_008091	HCP
	0.136318		0.121393	0.0686567		0.257711	0.326368						-3.36276	10.6132	chr7	151142581	151142581	151143567	151143585	6	250	247	0.0975547		661380	chr7	150481528	150481878	0	0	151143405	331	2	1	1	0.75	0.75	331:1/1	-1.05241	8.56792	0.999005	+1.6:24:38.2,-1.1:9:99.9	662604	paternal	11	134010	Dhcr7	NM_007856	HCP
	0.162826			0.0391705	0.0268817	0.162826	0.228879				4933434I20Rik		-3.33307	10.6132	chr8	85903994	85904039	85905018	85905295	7	289	231	0.136416		287870	chr8	86192340	86192690	0	0	N/A	N/A	N/A	N/A	N/A	1	1		-1.18753	11.0263	0.999232	-1.2:11:99.9	214244	paternal	40	9295	Clgn	NM_009904	HCP
		0.39645		0.0739645	0.0591716	0.39645	0.529586						1.77107	10.4749	chr14	34619394	34619410	34620407	34620407	8	198	215	0.190369		34119925	chr14	68739651	68740001	0	0	N/A	N/A	N/A	N/A	N/A	1	1		1.646	13.3312	0.999014	+1.6:13:99.9	359194	maternal	21	116878	Gdf10	NM_145741	HCP
	0.443893			0.0278054		0.443893	0.471698				dapley		2.05167	10.3825	chr3	34741316	34741316	34742306	34742322	10	250	216	0.186296		6923489	chr3	27818155	27818505	0	0	N/A	N/A	N/A	N/A	N/A	1	1		1.26476	9.19093	0.999007	+1.3:9:99.9	761209	paternal	32	192890	Sox2	NM_011443	HCP
	0.176353	0.0871743				0.263527	0.263527				Atoh8		1.93666	10.3738	chr6	72162525	72162525	72163522	72163522	15	267	245	0.228617		13305832	chr6	58857017	58857367	0	0	72162638	386	3	1	2	0.875	0.5	386:1/2,436:2/0	2.61781	52.8465	0.998998	+2.6:53:99.9	226814	paternal	22	21046	Atoh8	NM_153778	HCP
			0.556611			0.556611	0.556611	sosuro	sosuro	sosuro	sosuro		1.56574	10.2856	chr17	31694982	31695192	31696132	31696244	19	329	332	0.219522		1954026	chr17	29741412	29741762	0	0	N/A	N/A	N/A	N/A	N/A	1	1		1.30454	25.9205	0.999208	+1.3:26:99.9	N/A	N/A	N/A	25158	Pknox1	NM_016670	LCP
	0.232916			0.256978		0.232916	0.489894						1.90692	10.0938	chr14	69801169	69801169	69802164	69802207	4	251	228	0.0725519		1061862	chr14	68739651	68740001	0	0	N/A	N/A	N/A	N/A	N/A	1	1		1.9506	63.8281	0.999038	+2.:64:99.9	180799	paternal	9	7079	Nkx3-1	NM_010921	HCP
	0.113113	0.132132				0.245245	0.245245		Pscd4	Pscd4	Pscd4		-1.97762	9.81572	chr15	78440288	78440288	78441286	78441286	11	255	276	0.155982		5800259	chr15	72640353	72640703	0	0	78440789	2	2	1	1	0.75	0.75	96:0/1,132:1/1,2:1/1,334:1/0	-1.07559	33.8452	0.998999	-1.1:34:99.9	304060	paternal	11	13312	Pscd4	NM_028195	LCP
	0.361958			0.0267775		0.361958	0.388735	Eif5a					2.47454	9.68397	chr11	69736101	69736133	69737131	69737183	9	224	239	0.181896		46863271	chr11	22873196	22873545	0	0	69736376	256	3	1	2	0.875	0.5	256:1/2	-1.70231	10.3843	0.999077	-1.7:10:99.9,+1.:3:79.5	407924	paternal	5	3258	Eif5a	NM_181582	HCP
			0.668158			0.668158	0.668158				Alk		2.48115	9.68397	chr17	72819981	72820296	72821146	72821321	9	244	331	0.149324		43079064	chr17	29741412	29741762	1	1	72820148	573	1	1	0	0.5	1	573:1/0	1.278	13.5198	0.999254	+1.3:14:99.9	N/A	N/A	N/A	131666	Alk	NM_007439	HCP
	0.0741042		0.278502			0.352606	0.352606						2.37673	9.68325	chr15	95880584	95880830	95881811	95881811	14	261	273	0.241085		3820389	chr15	99701412	99701762	0	0	95880837	484	3	2	1	0.5	0.875	484:2/1	1.42861	13.4895	0.999186	-.8:6:6.8,+1.4:13:99.9	N/A	N/A	N/A	27400	D030018L15Rik	NM_001033483	ICP
		0.147557			0.798604	0.147557	0.946162						-1.79169	9.56151	chr3	62003379	62003379	62004374	62004381	1	15	534	0.125094		3709188	chr3	58294517	58294867	0	0	N/A	N/A	N/A	N/A	N/A	1	1		-1.05629	24.3196	0.999003	-1.1:24:99.9	N/A	N/A	N/A	138819	4631416L12Rik	NM_001081295	HCP
	0.311292				0.0356053	0.311292	0.346897						2.28889	9.23319	chr8	13233370	13233370	13234352	13234352	14	255	210	0.256732		1625073	chr8	11608613	11608963	0	0	13233594	267	16	2	14	0.999741	0.00209045	267:2/14	1.25891	16.4594	0.998983	+1.3:16:99.9,-.5:9:20.7	58286	maternal	10	18792	Adprhl1	NM_172750	ICP
						0	0				Vegfc		2.38717	9.23319	chr8	55238370	55238807	55239699	55239699	17	276	236	0.346859		30953480	chr8	86192340	86192690	0	0	N/A	N/A	N/A	N/A	N/A	1	1		1.42737	8.16626	0.999248	+1.4:8:99.9	508415	maternal	10	75985	Vegfc	NM_009506	HCP
	0.264244	0.0913556	0.499018	0.0324165		0.854617	0.887033	smorplaw	Wdr57	Wdr57	Wdr57		1.65359	8.97565	chr4	130048986	130048996	130049994	130050003	19	224	237	0.363981		939309	chr4	129110011	129110361	0	0	N/A	N/A	N/A	N/A	N/A	1	1		-1.54941	74.0324	0.784872	-1.5:74:78.5	118853	paternal	21	35156	Zcchc17	NM_153160	ICP
		0.273161			0.673352	0.273161	0.946514				Ostn		-2.81717	8.8123	chr16	27338994	27338994	27339989	27340040	2	2	584	1.7911		NULL	NULL	NULL	NULL	0	0	N/A	N/A	N/A	N/A	N/A	1	1		-0.536539	4.31298	0.999045	-.5:4:99.9	N/A	N/A	N/A	29331	Uts2d	NM_198166	ICP
	0.350153	0.123853	0.110092			0.584098	0.584098				Hhat		1.3522	8.60615	chr1	194594081	194594311	194595303	194595388	18	316	251	0.296611		26565876	chr1	168028684	168029034	0	0	N/A	N/A	N/A	N/A	N/A	1	1		1.31249	16.967	0.000764526	+1.3:17:.1	N/A	N/A	N/A	1134	Hhat	NM_144881	HCP
	0.228656		0.372915	0.0225711		0.60157	0.624141	snupoy		snupoy	Psen1		2.51325	8.60615	chr12	85036337	85036337	85037301	85037355	8	224	270	0.134656		9809636	chr12	75227035	75227385	0	0	85036513	306	1	1	0	0.5	1	306:1/0	2.0238	20.0232	0.999019	+2.:20:99.9	63136	paternal	10	7325	Psen1	NM_008943	HCP
	0.244877					0.244877	0.244877						2.51698	8.60615	chr15	58585732	58585732	58586707	58586707	8	244	224	0.142711		14054308	chr15	72640353	72640703	0	0	58585843	377	5	3	2	0.5	0.8125	350:0/1,409:2/0,452:3/0,377:3/2	2.50501	29.5261	0.998975	+2.5:30:99.9	731919	maternal	8	67250	Tmem65	NM_175212	HCP
						0	0	skorfo, tutoru			Plce1		1.9272	8.60169	chr19	38778727	38778727	38779725	38779725	11	250	209	0.210105		NULL	NULL	NULL	NULL	0	0	38779314	88	3	2	1	0.5	0.875	88:2/1	-1.02508	25.5225	0.998999	+1.3:14:99.9,-1.:26:99.9	439425	paternal	7	112963	Noc3l	NM_021315	HCP
	0.100351	0.0996491		0.0414035		0.2	0.241404				LOC545291		1.64913	8.55537	chr19	43031699	43031699	43032632	43033123	14	221	369	0.244467		NULL	NULL	NULL	NULL	0	0	43033083	917	2	1	1	0.75	0.75	917:1/1	1.25002	18.6445	0.999298	+1.3:19:99.9	701427	paternal	10	179233	Hps1	NM_019424	HCP
						0	0				EG668845andCol25a1		1.94333	8.54891	chr3	129879583	129879583	129880557	129880786	16	265	254	0.28596		43211628	chr3	86668382	86668732	0	0	129879801	269	6	3	3	0.65625	0.65625	578:1/1,552:1/2,269:3/3,381:1/2,701:1/0	2.29099	54.265	0.999169	+2.3:54:99.9	543606	maternal	5	3712	Col25a1	NM_198711,NM_029838	HCP
	0.185857		0.0598368	0.335449		0.245694	0.581142						-1.08971	8.54891	chr8	110124752	110124832	110125833	110125854	19	314	224	0.297685		3235583	chr8	106889545	106889895	0	0	N/A	N/A	N/A	N/A	N/A	1	1		-3.71745	380.611	0.999093	+1.2:25:2.2,-3.7:381:99.9	543760	paternal	6	14370	Psmd7	NM_010817	HCP
		0.0901836				0.0901836	0.0901836				Gpr103		1.49637	8.51959	chr3	36083051	36083051	36084045	36084303	19	256	309	0.300718		8265347	chr3	27818155	27818505	0	0	36083802	254	1	1	0	0.5	1	254:1/0	-1.14884	14.0234	0.715084	-1.1:14:71.5	429120	paternal	17	36146	Gpr103	NM_198192	HCP
	0.028436		0.945972	0.0246445		0.974408	0.999052				Garnl3		2.8056	8.48134	chr2	32962252	32962252	32963233	32963306	9	260	185	0.197214		NULL	NULL	NULL	NULL	1	1	N/A	N/A	N/A	N/A	N/A	1	1		1.60257	6.55524	0.999052	+1.6:7:99.9	912970	paternal	7	21528	Garnl3	NM_178888	ICP
	0.302644	0.0319052		0.0957156	0.0401094	0.334549	0.470374	glusee		glusee	Samd14		1.89426	8.45176	chr11	94878741	94878741	94879739	94879837	8	232	350	0.10798		72005918	chr11	22873196	22873545	0	0	94879778	538	3	0	3	1	0.125	538:0/3	0.912761	5.56953	0.999088	+.9:6:99.9	12123	paternal	13	8049	Samd14	NM_146025	HCP
						0	0			Plec1			-0.958666	8.45176	chr15	76010966	76011042	76012037	76012080	80	464	281	0.683519		3370995	chr15	72640353	72640703	0	4	N/A	N/A	N/A	N/A	N/A	1	1		-1.51226	112.664	0.999103	-1.5:113:99.9	52254	maternal	6	4959	Eppk1	NM_144848	HCP
	0.359322	0.222599		0.039548		0.581921	0.621469						-3.21818	8.45176	chr3	110725414	110725414	110726298	110726298	3	139	181	0.10541		24057299	chr3	86668382	86668732	0	0	110726033	177	5	4	1	0.1875	0.96875	128:1/1,177:4/1,217:3/0,403:2/0	-0.855209	6.12925	0.99887	-.9:6:99.9	N/A	N/A	N/A	673498	Prmt6	NM_178891	HCP
	0.117172	0.246465	0.134343			0.49798	0.49798	hekeyara		hekeyara	5033414K04Rik		-3.31246	8.44553	chr1	84047162	84047162	84048151	84048151	8	231	185	0.185141		20800789	chr1	63246693	63247043	0	0	N/A	N/A	N/A	N/A	N/A	1	1		-0.737671	4.11972	0.99899	-.7:4:99.9	N/A	N/A	N/A	232004	5033414K04Rik	NM_001003948	HCP
	0.0507812			0.162109		0.0507812	0.212891	Myo6, swerwo	Myo6	Myo6, swerwo	Myo6		1.73679	8.44553	chr9	80153377	80153377	80154368	80154400	9	151	239	0.255119		9620886	chr9	89774600	89774950	0	0	80153475	398	5	2	3	0.8125	0.5	398:2/3	0.769123	4.97687	0.999023	+.8:5:99.9	N/A	N/A	N/A	141031	Myo6	NM_001039546	HCP
			0.334275	0.0225989		0.334275	0.356874				Phlpp		2.92011	8.42367	chr1	108086589	108086589	108087590	108087650	6	178	249	0.143631		44840252	chr1	63246693	63247043	0	0	108087056	34	2	1	1	0.75	0.75	34:1/1	2.0915	8.77606	0.999058	+2.1:9:99.9	526100	paternal	29	409790	Tnfrsf11a	NM_009399	HCP
						0	0						2.92011	8.42367	chr13	96025023	96025023	96025991	96025991	6	218	226	0.117886		11648733	chr13	84376599	84376949	0	0	96025072	435	2	0	2	1	0.25	435:0/2,309:1/0	1.47998	5.62154	0.998968	+1.5:6:99.9	80987	maternal	6	6763	Pde8b	NM_172263	ICP
	0.035964			0.141858		0.035964	0.177822						2.92011	8.42367	chr16	84882595	84882595	84883595	84883595	5	199	229	0.109719		NULL	NULL	NULL	NULL	0	0	84882855	240	2	2	0	0.25	1	240:2/0,344:1/0	3.15002	36.5147	0.999001	+3.2:37:99.9	72092	paternal	61	47727	Gabpa	NM_008065	HCP
						0	0						2.91539	8.42367	chr3	128119501	128119501	128120500	128120500	6	175	179	0.191349		41451444	chr3	86668382	86668732	0	0	128119881	120	3	0	3	1	0.125	120:0/3,137:2/1,153:0/1,222:1/0,300:0/1,399:0/2,421:0/1,453:0/1,485:1/0	2.5491	17.3709	0.997	-.9:11:95.1,+2.5:17:99.7	782856	paternal	8	522293	5730508B09Rik	NM_027482	HCP
		0.909182				0.909182	0.909182						2.93418	8.41142	chr1	109776926	109776926	109777927	109777927	6	154	167	0.233533		46530559	chr1	63246693	63247043	0	0	109777884	457	12	12	0	0.000244141	1	419:5/0,457:12/0	0.890755	3.80657	0.814371	+.9:4:81.4	N/A	N/A	N/A	290779	Serpinb8	NM_011459	LCP
	0.290909		0.194949			0.485859	0.485859	jorshey	jorshey	jorshey	jorshey		2.71704	8.3925	chr6	140562363	140562363	140563352	140563352	10	239	236	0.175342		81705666	chr6	58857017	58857367	0	0	N/A	N/A	N/A	N/A	N/A	1	1						N/A	N/A	N/A	9207	Aebp2	NM_009637,NM_001005605,NM_178803	HCP
	0.158605				0.0539933	0.158605	0.212598						3.09654	8.30951	chr11	39577337	39577337	39578225	39578225	8	143	152	0.326831		16704410	chr11	22873196	22873545	0	0	N/A	N/A	N/A	N/A	N/A	1	1		3.43888	34.3613	0.998875	+3.4:34:99.9	N/A	N/A	N/A	926778	Mat2b	NM_134017	HCP
	0.0831169	0.0692641	0.735065			0.887446	0.887446		momere	momere	momere		3.09654	8.30951	chr18	38388026	38388214	38389180	38389180	7	232	262	0.132897		25256460	chr18	13131968	13132317	0	0	38388676	21	1	1	0	0.5	1	21:1/0	2.50663	11.2315	0.999134	+2.5:11:99.9	388470	paternal	17	20610	Pcdh1	NM_029357	HCP
		0.221757				0.221757	0.221757						3.12999	8.30447	chr15	44746925	44746925	44747880	44747880	7	171	138	0.283287		27893125	chr15	72640353	72640703	0	0	44747079	324	3	2	1	0.5	0.875	267:0/1,324:2/1,207:2/0	2.4925	29.4689	0.998954	+2.5:29:99.9	N/A	N/A	N/A	129316	5730410E15Rik	NM_176998,NM_001032727	HCP
	0.15356			0.226006		0.15356	0.379567				Tmem132c		-1.16414	8.17906	chr5	127826294	127826314	127827315	127827908	21	464	273	0.267573		2336992	chr5	130163918	130164268	0	0	127826392	423	2	1	1	0.75	0.75	423:1/1	-0.923968	34.227	0.999381	-.9:34:99.9,+1.5:24:99.9	N/A	N/A	N/A	269468	Slc15a4	NM_133895	HCP
						0	0	Hdac5	Hdac5	Hdac5	Hdac5		-1.41558	8.17101	chr11	102057005	102057005	102057998	102057998	25	296	282	0.297405		79184131	chr11	22873196	22873545	0	1	102057030	472	7	7	0	0.0078125	1	472:7/0,67:0/6	-1.18063	29.7267	0.998994	-1.2:30:99.9	29042	maternal	9	6493	G6pc3	NM_175935	HCP
			0.05215			0.05215	0.05215						-2.74749	7.9726	chr13	60557950	60557950	60558934	60559042	14	262	247	0.236239		3712839	chr13	64271160	64271510	0	0	60558391	51	1	0	1	1	0.5	390:0/1,51:0/1	-1.09356	7.32648	0.999085	-1.1:7:99.9,+.8:6:18.4	291511	paternal	22	144989	Dapk1	NM_029653,NM_134062	HCP
			0.813127			0.813127	0.813127	Extl1, LOC434166		Extl1, LOC434166	Extl1		1.53435	7.81056	chr4	133939333	133939428	133940429	133940429	27	228	319	0.406864		4829695	chr4	129110011	129110361	1	2	N/A	N/A	N/A	N/A	N/A	1	1		-1.64811	22.6632	0.999088	-1.6:23:99.9	540456	paternal	18	13552	Pafah2	NM_133880	ICP
	0.214012			0.0796545		0.214012	0.293666			Otop1	Otop1		-1.15095	7.80665	chr5	38691448	38691472	38692473	38692489	22	244	312	0.300835		65799276	chr5	104491070	104491420	1	1	38691614	359	21	8	13	0.905376	0.191655	359:8/13,500:4/4,516:5/1,477:7/1,404:4/1	-5.08382	507.751	0.99904	+1.3:10:2.5,-5.1:508:99.9	N/A	N/A	N/A	18799	Drd5	NM_013503	HCP
		0.0864553	0.352546			0.439001	0.439001						1.44786	7.64623	chr15	12866527	12866566	12867567	12867567	12	233	244	0.219517		59773481	chr15	72640353	72640703	0	0	12867566	499	4	4	0	0.0625	1	499:4/0	0.882308	9.63407	0.999039	-.6:11:3.8,+.9:10:99.9	94473	maternal	12	103383	Rnasen	NM_026799	HCP
						0	0			Epb4.1l5	Epb4.1l5		-1.42454	7.55425	chr1	121511872	121511872	121512818	121512897	7	197	193	0.188712		46516474	chr1	168028684	168029034	0	0	121512278	67	3	1	2	0.875	0.5	445:1/1,312:0/2,287:1/2,67:1/2,16:2/0	-1.31089	45.2602	0.999025	-1.3:45:99.9	131802	paternal	5	31641	Epb4.1l5	NM_145506	HCP
			0.475336			0.475336	0.475336	ploypaw	ploypaw	ploypaw			2.30683	7.46973	chr12	29635390	29635469	29636424	29636727	12	282	370	0.153767		26045761	chr12	3590123	3590473	0	0	29636275	328	1	1	0	0.5	1	328:1/0	1.66109	13.3554	0.999253	+1.7:13:99.9	N/A	N/A	N/A	199160	Tssc1	NM_201357	HCP
	0.0704846					0.0704846	0.0704846						1.60853	7.46973	chr6	134864161	134864225	134865179	134865295	19	320	244	0.275948		76007536	chr6	58857017	58857367	0	0	N/A	N/A	N/A	N/A	N/A	1	1		0.784049	6.17284	0.630837	+.8:6:63.1,-1.9:25:60.6	459447	paternal	63	5773	Cdkn1b	NM_009875	HCP
						0	0				Ghr		2.2243	7.46615	chr15	3460199	3460199	3461179	3461179	11	211	221	0.231177		69179839	chr15	72640353	72640703	0	0	N/A	N/A	N/A	N/A	N/A	1	1		2.48837	54.6296	0.998981	+2.5:55:99.9	N/A	N/A	N/A	40712	Ghr	NM_001048147	LCP
						0	0	Ptp4a3		Ptp4a3	Ptp4a3		1.24582	7.46615	chr15	73582092	73582099	73583100	73583127	30	252	345	0.357143		942082	chr15	72640353	72640703	0	0	73582561	39	21	12	9	0.331812	0.808345	39:12/9	0.717306	8.53851	0.999035	+.7:9:99.9,-.6:12:5.9	328654	maternal	18	3751	pPtp4a3	NM_008975	HCP
	0.236719					0.236719	0.236719			Dvl3	Dvl3		-1.27473	7.46117	chr16	20530221	20530246	20531244	20531293	19	284	267	0.268608		NULL	NULL	NULL	NULL	1	2	20530773	28	6	4	2	0.34375	0.890625	360:3/1,387:1/0,28:4/2	-1.92143	137.378	0.999068	-1.9:137:99.9	162098	maternal	38	4855	Ap2m1	NM_009679	HCP
	0.160518		0.0348953	0.291127		0.195414	0.48654	BC037703		BC037703	BC037703		-1.47555	7.42788	chr3	101652514	101652515	101653516	101653516	12	281	165	0.259334		14984458	chr3	86668382	86668732	0	0	101653000	16	1	0	1	1	0.5	16:0/1	-1.02087	26.5659	0.999003	-1.:27:99.9,+.6:5:3.9	N/A	N/A	N/A	14630	BC037703	NM_172295	LCP
		0.583832				0.583832	0.583832		mirise	mirise	Parp11		2.25187	7.22401	chr6	127437062	127437062	127438063	127438063	5	186	252	0.10678		68580371	chr6	58857017	58857367	0	0	127437947	384	1	0	1	1	0.5	384:0/1	1.24165	3.90604	0.96008	+1.2:4:96.	401923	paternal	10	33822	Parp11	NM_181402	HCP
		0.544118		0.195261		0.544118	0.739379				gosnu		-2.00979	7.15798	chr1	150909141	150909141	150909734	150910364	5	307	174	0.114475		17119106	chr1	168028684	168029034	0	0	150909619	181	3	2	1	0.5	0.875	181:2/1	-0.587176	4.97527	0.89951	-.6:5:90.	N/A	N/A	N/A	897273	Pla2g4a	NM_008869	ICP
				0.0319361		0	0.0319361				Tmem100		1.74872	7.15798	chr11	89895305	89895305	89896306	89896306	11	172	238	0.268981		67022435	chr11	22873196	22873545	0	0	N/A	N/A	N/A	N/A	N/A	1	1		-4.47717	424.973	0.944112	-4.5:425:94.4,+1.2:31:36.3	214813	paternal	8	4144	Tmem100	NM_026433	ICP
			0.228963			0.228963	0.228963				Camta1		-1.27178	7.01985	chr4	150993001	150993011	150994003	150994022	22	266	259	0.326037		3499155	chr4	154492492	154492842	1	1	150993858	351	2	0	2	1	0.25	351:0/2	-2.56179	116.285	0.999022	-2.6:116:99.9	420443	paternal	18	240854	Camta1	NM_001081557	HCP
	0.152174	0.0543478	0.159091	0.0820158		0.365613	0.447628				Ifltd1		-1.36412	6.99488	chr6	145444776	145444786	145445787	145445787	11	292	216	0.176322		86588090	chr6	58857017	58857367	0	0	145444904	383	6	6	0	0.015625	1	55:0/1,511:3/2,484:3/0,383:6/0	-0.831379	19.5638	0.999012	-.8:20:99.9	486207	maternal	8	63331	Ifltd1	NM_028742	ICP
				0.0589411		0	0.0589411	blawrar		blawrar	blawrar, Rab11fip4		-1.96602	6.86953	chr11	79456600	79456600	79457600	79457600	7	284	238	0.103563		56583729	chr11	22873196	22873545	0	0	N/A	N/A	N/A	N/A	N/A	1	1		-0.817857	24.1657	0.999001	-.8:24:99.9,+1.8:39:4.3	42287	maternal	10	52387	Rab11fip4	NM_175543	HCP
	0.04653					0.04653	0.04653			Pcsk5	Pcsk5		1.85419	6.86953	chr19	17585062	17585423	17586329	17586329	7	252	265	0.132809		NULL	NULL	NULL	NULL	0	0	17585073	803	4	2	2	0.6875	0.6875	113:1/0,94:1/1,190:2/1,305:2/1,345:1/0,401:0/1,596:1/0,749:1/0,803:2/2,395:2/0	2.39189	9.74325	0.999211	+2.4:10:99.9	N/A	N/A	N/A	116990	Rfk	NM_019437	HCP
	0.224138					0.224138	0.224138						1.79757	6.86953	chr3	142579481	142579481	142580466	142580466	15	225	177	0.370998		55911417	chr3	86668382	86668732	0	0	142580346	372	5	3	2	0.5	0.8125	372:3/2,420:2/0	1.62986	30.9829	0.998986	+1.6:31:99.9	N/A	N/A	N/A	36527	Pkn2	NM_178654	HCP
0.908566						0	0.908566		Zfp114	Zfp111, Zfp114			1.70833	6.8644	chr7	24983214	24983254	24984252	24984252	17	290	250	0.243393		5594347	chr7	30577905	30578255	0	0	N/A	N/A	N/A	N/A	N/A	1	1		1.3464	18.0095	0.999038	+1.3:18:99.9	303369	paternal	6	23651	Zfp114	NM_001029933	ICP
		0.239664		0.0846253		0.239664	0.324289			Thsd7b	Thsd7b		-2.82586	6.86037	chr1	132054622	132054622	132055585	132056169	8	246	381	0.132044		35973463	chr1	168028684	168029034	0	0	132055005	99	2	0	2	1	0.25	99:0/2,693:0/1,832:1/0	-0.526751	3.2654	0.578811	-.5:3:57.9	939243	paternal	11	469551	Zp3r	NM_009581	LCP
	0.147716					0.147716	0.147716	Utrn		Utrn	Utrn		2.11508	6.65225	chr10	12360617	12360645	12361645	12361645	10	224	203	0.226073		449830	chr10	12810786	12811136	0	0	N/A	N/A	N/A	N/A	N/A	1	1		1.65696	19.2544	0.999028	+1.7:19:99.9	486330	paternal	277	226020	Utrn	NM_013070	HCP
	0.020979			0.035964		0.020979	0.0569431		Fmnl2	Fmnl2	Fmnl2		1.95007	6.64818	chr2	52895576	52895576	52896576	52896576	6	270	206	0.107875		99415549	chr2	152311450	152311800	0	0	N/A	N/A	N/A	N/A	N/A	1	1		0.971189	17.0899	0.999001	+1.:17:99.9	615467	paternal	15	152645	Prpf40a	NM_018785	HCP
	0.349486				0.0389134	0.349486	0.388399						2.04505	6.64818	chr9	64226482	64226482	64227440	64227843	16	289	308	0.244641		25547612	chr9	89774600	89774950	0	0	N/A	N/A	N/A	N/A	N/A	1	1		2.65086	68.1673	0.999266	-2.:47:28.9,+2.7:68:99.9	200453	paternal	16	6514	Megf11	NM_172522	HCP
	0.119119					0.119119	0.119119				Cdc2l6		1.91554	6.62783	chr10	40159343	40159343	40160341	40160341	10	151	252	0.262273		1298910	chr10	38860757	38861107	0	0	40159399	443	6	5	1	0.109375	0.984375	312:1/0,275:1/1,242:0/2,124:1/1,443:5/1,171:0/2,428:3/1,379:1/3,214:0/2,406:1/3	1.16751	11.8796	0.998999	+1.2:12:99.9	N/A	N/A	N/A	90701	Cdc2l6	NM_198164	HCP
	0.657262					0.657262	0.657262						2.08828	6.57882	chr12	76910742	76910742	76911698	76911698	11	173	237	0.256482		1684010	chr12	75227035	75227385	0	0	N/A	N/A	N/A	N/A	N/A	1	1		1.9405	14.6803	0.998955	+1.9:15:99.9	N/A	N/A	N/A	76095	Sgpp1	NM_030750	HCP
				0.030422		0	0.030422	Fcmd	Fcmd	Fcmd	Fcmd		-2.58492	6.4486	chr4	53727006	53727006	53727988	53728024	66	241	315	0.885042		13155688	chr4	40571652	40572002	1	1	53727968	471	3	1	2	0.875	0.5	499:1/1,471:1/2	-3.53816	94.2814	0.999019	-3.5:94:99.9	N/A	N/A	N/A	453	Fcmd	NM_139309	HCP
	0.267364					0.267364	0.267364			1700029J11Rik	1700029J11Rik		-2.18849	6.42025	chr2	172298564	172298564	172299531	172299614	18	269	266	0.264136		1822596	chr2	174121510	174121860	0	0	N/A	N/A	N/A	N/A	N/A	1	1		-0.435744	4.52232	0.700285	+1.9:39:27.5,-.4:5:70.	N/A	N/A	N/A	32987	2410001C21Rik	NM_025542	HCP
					0.137275	0	0.137275	Itgb7		Itgb7	Itgb7		-1.41126	6.38781	chr15	102047274	102047274	102048271	102048271	19	355	206	0.259032		2346186	chr15	99701412	99701762	0	0	102047826	53	2	1	1	0.75	0.75	53:1/1,166:0/1	-1.28422	45.467	0.998998	-1.3:45:99.9	242358	maternal	12	9077	Zfp740	NM_153194	ICP
					0.862211	0	0.862211						-1.58183	6.38139	chr2	89225832	89225964	89226958	89227043	3	667	19	0.286672		63085187	chr2	152311450	152311800	0	0	N/A	N/A	N/A	N/A	N/A	1	1		-1.09635	30.7306	0.999175	-1.1:31:99.9	N/A	N/A	N/A	19402	Olfr1238	NM_146790	LCP
	0.143555					0.143555	0.143555	Etv3					1.47014	6.35996	chr3	87327997	87328021	87329020	87329020	13	219	208	0.291952		659952	chr3	86668382	86668732	0	0	N/A	N/A	N/A	N/A	N/A	1	1		-2.57326	44.4883	0.945312	+.6:6:72.9,-2.6:44:94.5	434280	paternal	12	1002	Etv3	NM_012051,NM_001083318	HCP
		0.386869		0		0.386869	0.386869						-2.17789	6.32745	chr4	39849837	39849837	39850826	39850826	6	182	234	0.139335		721495	chr4	40571652	40572002	0	0	39850418	86	1	1	0	0.5	1	86:1/0	-0.488617	3.74001	0.99899	+1.:4:49.3,-.5:4:99.9	779273	maternal	14	239960	Aco1	NM_007386	HCP
	0.147233		0.245059	0.048419		0.392292	0.440711				Pftk1		1.43147	6.31955	chr5	5366213	5366213	5367214	5367224	18	233	254	0.307492		99124526	chr5	104491070	104491420	0	0	5367213	499	8	7	1	0.0351562	0.996094	267:1/0,499:7/1,126:2/1,45:1/0	1.83329	33.8857	0.999012	-.6:8:41.7,+1.8:34:99.9	612375	paternal	18	11984	Pftk1	NM_011074	HCP
			0.224775			0.224775	0.224775				Prim2		-3.19584	6.3162	chr1	33591850	33591850	33592850	33592850	9	242	220	0.169046		29654518	chr1	63246693	63247043	0	1	33592180	170	2	2	0	0.25	1	207:1/0,170:2/0,143:1/0,170:1/0,329:0/1,446:1/0,293:0/2	-0.707886	8.45662	0.967033	-.7:8:96.7	204247	paternal	6	132753	Prim2	NM_008922	HCP
	0.613428			0.10885		0.613428	0.722279						-3.12832	6.3162	chr17	47223129	47223129	47224111	47224111	7	209	209	0.157368		17482033	chr17	29741412	29741762	0	0	N/A	N/A	N/A	N/A	N/A	1	1		-0.631229	8.95546	0.998983	-.6:9:99.9	110254	paternal	7	77687	Ubr2	NM_146078	HCP
	0.180991	0.119312				0.300303	0.300303				Caln1		-3.12832	6.3162	chr5	131192975	131192975	131193963	131193963	5	194	241	0.105659		1029376	chr5	130163918	130164268	0	0	131193340	129	4	0	4	1	0.0625	129:0/4	-0.707614	7.91663	0.998989	+.5:3:35.,-.7:8:99.9	714499	paternal	21	268805	Caln1	NM_021371	HCP
		0.911704				0.911704	0.911704	Commd6					-3.32209	6.30429	chr14	102040269	102040269	102041242	102041242	10	211	206	0.223853		22979962	chr14	79060619	79060969	0	0	N/A	N/A	N/A	N/A	N/A	1	1		-2.0658	23.8427	0.998973	-2.1:24:99.9	33090	maternal	8	12504	Uchl3	NM_016723	HCP
	0.21998					0.21998	0.21998						2.72325	6.20256	chr16	35130256	35130256	35131246	35131246	8	249	206	0.154404		NULL	NULL	NULL	NULL	0	0	35130562	189	5	2	3	0.8125	0.5	189:2/3,393:1/1	1.76282	10.9933	0.998991	+1.8:11:99.9	231390	paternal	11	24206	Adcy5	NM_001012765	HCP
		0.868421	0.0263158			0.894737	0.894737				mehaki		2.55605	6.18719	chr4	105932263	105932263	105933060	105933060	7	172	189	0.171619		22823974	chr4	128756461	128756811	0	0	N/A	N/A	N/A	N/A	N/A	1	1		1.96082	13.6116	0.998747	+2.:14:99.9,-.4:3:15.8	919033	paternal	10	202671	Pcsk9	NM_153565	HCP
			0.368631			0.368631	0.368631						2.56885	6.18014	chr6	5400368	5400368	5401368	5401368	8	198	236	0.171204		702832	chr6	4697861	4698211	0	0	5400618	250	5	3	2	0.5	0.8125	250:3/2,414:2/0,376:1/0	2.60238	32.9962	0.999001	+2.6:33:99.9	N/A	N/A	N/A	43910	Pdk4	NM_013743	HCP
	0.158511	0.488298				0.646809	0.646809						2.57309	6.17977	chr14	49061772	49061772	49062711	49062711	5	215	214	0.102043		19677584	chr14	68739651	68740001	0	0	N/A	N/A	N/A	N/A	N/A	1	1		1.7588	10.9828	0.778723	+1.8:11:77.9	N/A	N/A	N/A	3978	6720456H20Rik	NM_172600	HCP
	0.173212	0.413897			0.0281974	0.58711	0.615307				lawmoy, LOC637277		2.40623	6.17529	chr13	41254317	41254317	41255309	41255309	10	197	181	0.278206		5851669	chr13	47106307	47106657	0	0	N/A	N/A	N/A	N/A	N/A	1	1		1.66132	11.0951	0.998993	+1.7:11:99.9	199904	paternal	6	50960	Gcm2	NM_008104	LCP
	0.134865					0.134865	0.134865						2.41051	6.17497	chr1	154190803	154190803	154191803	154191803	10	219	205	0.222742		13837556	chr1	168028684	168029034	0	0	154191749	446	2	1	1	0.75	0.75	446:1/1	1.63797	9.94087	0.984016	+1.6:10:98.4	N/A	N/A	N/A	41009	5730449L18Rik	NM_025677	HCP
	0.0740402	0.200183	0.234004			0.508227	0.508227						-1.22747	6.15351	chr18	14740945	14741029	14742019	14742038	15	310	209	0.253048		1609349	chr18	13131968	13132317	0	0	14741346	178	3	2	1	0.5	0.875	178:2/1	-2.9239	148.35	0.999086	-2.9:148:99.9	43192	paternal	15	98478	Ss18	NM_009280	HCP
	0.0684932			0.280822		0.0684932	0.349315				Mboat1		-1.53555	6.05363	chr13	30237052	30237052	30238053	30238073	8	162	243	0.207489		16868919	chr13	47106307	47106657	0	0	30237995	442	4	1	3	0.9375	0.3125	478:2/2,442:1/3	-1.02962	17.9845	0.999022	-1.:18:99.9,+1.2:9:38.5	N/A	N/A	N/A	9188	Mboat1	NM_153546	HCP
	0.391519					0.391519	0.391519			4930485B16Rik	4930485B16Rik		1.59806	6.00567	chr10	92501940	92501940	92502938	92502953	14	204	264	0.263332		431971	chr10	92934243	92934593	0	1	N/A	N/A	N/A	N/A	N/A	1	1		0.681295	5.67456	0.999014	+.7:6:99.9	N/A	N/A	N/A	168604	Pctk2	NM_146239	ICP
	0.359081	0.23382		0.0960334		0.592902	0.688935	seramu, soramu	seramu, soramu	seramu, soramu	Dip2b		-1.53018	5.88589	chr15	99920796	99920796	99921753	99921753	10	193	183	0.270959		219688	chr15	99701412	99701762	0	0	99921267	8	4	4	0	0.0625	1	8:4/0,430:2/0	-0.717673	10.3754	0.998956	-.7:10:99.9,+.7:4:28.3	593361	paternal	7	63530	Dip2b	NM_172819	ICP
		0.962761				0.962761	0.962761						1.18796	5.88362	chr5	15039825	15039825	15040800	15040925	10	234	295	0.159351		89450870	chr5	104491070	104491420	0	0	N/A	N/A	N/A	N/A	N/A	1	1		-1.36067	27.7873	0.999092	-1.4:28:99.9	N/A	N/A	N/A	400280	Cacna2d1	NM_009784	HCP
			0.42638			0.42638	0.42638				Dnm3		2.82375	5.86001	chr1	164398506	164398506	164399483	164399483	6	199	202	0.145828		3629864	chr1	168028684	168029034	0	0	164398833	162	3	1	2	0.875	0.5	162:1/2,402:2/1,347:0/1	2.3716	17.9311	0.998978	+2.4:18:99.9	N/A	N/A	N/A	7655	Dnm3	NM_001038619	HCP
		0.279279				0.279279	0.279279				Pard3b		2.83879	5.85718	chr1	61913297	61913533	61914517	61914517	3	206	293	0.0606382		1332961	chr1	63246693	63247043	0	0	61914386	361	1	1	0	0.5	1	361:1/0	2.5491	17.3709	0.93448	+2.5:17:93.4	836593	paternal	5	227981	Pard3b	NM_001081050	HCP
						0	0				Sorcs3		2.83879	5.85718	chr19	48397119	48397119	48398114	48398114	10	227	240	0.182636		NULL	NULL	NULL	NULL	0	0	N/A	N/A	N/A	N/A	N/A	1	1		1.09491	9.22463	0.998996	+1.1:9:99.9	N/A	N/A	N/A	117105	Sorcs3	NM_025696	HCP
	0.110887				0.0282258	0.110887	0.139113				Ptgfrn, skupler		2.84873	5.85718	chr3	100895043	100895043	100896034	100896034	6	183	220	0.14769		14226982	chr3	86668382	86668732	0	0	100895086	453	2	2	0	0.25	1	453:2/0	2.8702	27.5056	0.998992	+2.9:28:99.9,-1.7:46:31.6	N/A	N/A	N/A	17046	Ptgfrn	NM_011197	HCP
			0.191511			0.191511	0.191511						2.84873	5.85718	chr5	75754854	75754854	75755819	75755819	6	184	231	0.136222		28735908	chr5	104491070	104491420	0	0	75755183	154	5	2	3	0.8125	0.5	351:1/0,416:0/1,81:1/0,210:1/0,241:1/0,154:2/3,7:2/1	2.50807	41.6708	0.998965	+2.5:42:99.9	619272	paternal	6	203164	Pdgfra	NM_001083316	HCP
	0.0213632	0.00203459				0.0233978	0.0233978						2.85367	5.85576	chr6	93309805	93309805	93310787	93310787	7	162	191	0.222158		34453104	chr6	58857017	58857367	0	0	93310512	216	1	0	1	1	0.5	216:0/1	2.86163	27.4476	0.998983	+2.9:27:99.9	N/A	N/A	N/A	543834	A730049H05Rik	NM_175209	ICP
					0.0211132	0	0.0211132						1.39981	5.85457	chr2	64693533	64693561	64694561	64694574	24	202	197	0.627833		87617571	chr2	152311450	152311800	1	1	64693912	149	4	2	2	0.6875	0.6875	149:2/2,28:3/0,89:1/1	-3.65669	141.779	0.99904	-3.7:142:99.9	N/A	N/A	N/A	165290	Grb14	NM_016719	HCP
		0.110452			0.02298	0.110452	0.133432						2.86351	5.85457	chr9	52305338	52305338	52306331	52306686	6	258	260	0.120572		37468763	chr9	89774600	89774950	0	0	N/A	N/A	N/A	N/A	N/A	1	1		1.13942	8.18088	0.999259	+1.1:8:99.9	N/A	N/A	N/A	177569	AI593442	NM_177907	ICP
	0.140719		0.141717			0.282435	0.282435				remoko		2.63102	5.85151	chr3	29808134	29808134	29809135	29809135	4	193	186	0.111538		1990305	chr3	27818155	27818505	0	0	N/A	N/A	N/A	N/A	N/A	1	1		3.04809	22.5521	0.999002	+3.:23:99.9	692874	paternal	6	86452	Evi1	NM_007963	ICP
		0.440816		0.0785714		0.440816	0.519388						2.636	5.84963	chr10	45897468	45897468	45898447	45898447	4	199	192	0.102492		7037026	chr10	38860757	38861107	0	0	45897605	353	2	2	0	0.25	1	474:1/1,140:0/1,318:1/0,353:2/0	2.0803	12.8433	0.99898	+2.1:13:99.9	N/A	N/A	N/A	600274	Hace1	NM_172473	HCP
				0.0198807		0	0.0198807				EG666922, nenese		-1.07538	5.79954	chr5	106629403	106629403	106630404	106630408	31	176	269	0.658056		2138661	chr5	104491070	104491420	0	0	106629442	462	4	3	1	0.3125	0.9375	462:3/1	-4.73245	409.087	0.999006	-4.7:409:99.9	N/A	N/A	N/A	255782	Barhl2	NM_001005477	HCP
			0.238699	0.0911975		0.238699	0.329897						-1.27566	5.74995	chr17	49007876	49008032	49009033	49009136	19	274	325	0.268838		19266919	chr17	29741412	29741762	0	1	49009082	549	7	2	5	0.9375	0.226562	607:3/0,469:1/1,573:1/0,565:3/4,549:2/5,356:0/1,344:0/1,68:1/2	-1.27632	48.201	0.999207	+.9:10:4.7,-1.3:48:99.9	N/A	N/A	N/A	63327	Lrfn2	NM_027452	HCP
						0	0	Max			Max		-2.368	5.73489	chr12	78054502	78054502	78055493	78055565	8	280	217	0.139961		2827824	chr12	75227035	75227385	0	0	78055532	534	3	2	1	0.5	0.875	534:2/1,364:0/1,331:1/1,177:1/0	-0.401347	3.2305	0.595865	-.4:3:59.6	N/A	N/A	N/A	6670	Max	NM_008558	HCP
	0.147959					0.147959	0.147959				Khdrbs2		3.02853	5.71915	chr1	32334301	32334301	32335280	32335280	4	189	189	0.109627		30912077	chr1	63246693	63247043	0	0	32335044	253	3	2	1	0.5	0.875	407:0/1,50:0/2,253:2/1	1.64409	22.1326	0.99898	+1.6:22:99.9	N/A	N/A	N/A	105151	Khdrbs2	NM_133235	HCP
	0.311355					0.311355	0.311355				Ralgps2		3.01069	5.71915	chr1	158855653	158855653	158856471	158856471	6	167	213	0.137978		9172797	chr1	168028684	168029034	0	0	N/A	N/A	N/A	N/A	N/A	1	1		2.28354	8.52304	0.998779	+2.3:9:99.9	13966	paternal	14	12058	Ralgps2	NM_023884	HCP
	0.125385		0.320658	0.049332		0.446043	0.495375				neymoy		3.01069	5.71915	chr13	47469719	47469719	47470691	47470691	4	204	215	0.0886457		363723	chr13	47106307	47106657	0	0	N/A	N/A	N/A	N/A	N/A	1	1		2.21245	7.27717	0.998972	+2.2:7:99.9	872204	paternal	8	252131	Ibrdc2	NM_146042	HCP
			0.355363			0.355363	0.355363						3.01666	5.71915	chr14	106140907	106140907	106141829	106141829	8	203	198	0.18351		27080574	chr14	79060619	79060969	0	0	N/A	N/A	N/A	N/A	N/A	1	1		-2.84768	137.161	0.998917	+2.6:12:99.8,-2.8:137:99.9	N/A	N/A	N/A	153129	Spry2	NM_011897	HCP
	0.273973	0.211802				0.485774	0.485774						3.01069	5.71915	chr15	60097808	60097808	60098756	60098756	2	187	167	0.0607128		12542246	chr15	72640353	72640703	0	0	N/A	N/A	N/A	N/A	N/A	1	1		3.14037	24.682	0.998946	+3.1:25:99.9	N/A	N/A	N/A	618100	Trib1	NM_144549	HCP
	0.0341365		0.49498			0.529116	0.529116				Prkce		3.02853	5.71915	chr17	86618685	86618685	86619680	86619680	4	199	278	0.0719424		56877596	chr17	29741412	29741762	0	0	86619377	194	2	1	1	0.75	0.75	194:1/1	1.11234	11.8796	0.606426	-1.1:32:12.9,+1.1:12:60.6	N/A	N/A	N/A	51256	Prkce	NM_011104	HCP
		0.352451	0.147086			0.499537	0.499537				Bcar3		-1.43039	5.71915	chr3	122147882	122147945	122148946	122148962	15	257	303	0.208036		35479865	chr3	86668382	86668732	0	0	N/A	N/A	N/A	N/A	N/A	1	1		-1.23215	49.0736	0.999075	-1.2:49:99.9	940797	paternal	7	25638	Bcar3	NM_013867	HCP
		0.239719	0.434303			0.674022	0.674022				Dpp6andB930011P16Rik		3.01069	5.71915	chr5	27160438	27160438	27161434	27161434	4	213	210	0.0890677		77330309	chr5	104491070	104491420	0	0	N/A	N/A	N/A	N/A	N/A	1	1		2.36737	12.8427	0.998997	+2.4:13:99.9	N/A	N/A	N/A	17042	Dpp6	NM_010075	HCP
						0	0	Cntnap2			Cntnap2		2.99867	5.71915	chr6	47194865	47194865	47195774	47195774	9	191	193	0.22193		779637	chr6	47974782	47975132	0	0	N/A	N/A	N/A	N/A	N/A	1	1		4.37889	87.8855	0.998901	+4.4:88:99.9	698340	paternal	8	920	Cntnap2	NM_025771	LCP
	0.331055		0.308594			0.639648	0.639648						3.01069	5.71915	chr7	72599098	72599098	72600081	72600121	9	231	242	0.164699		5449885	chr7	67149550	67149900	0	0	72599578	12	3	2	1	0.5	0.875	12:2/1	3.41021	32.249	0.999023	+3.4:32:99.9	582563	maternal	10	84973	Tjp1	NM_009386	HCP
	0.314685	0.315684				0.63037	0.63037	morsha					3.01666	5.71915	chr7	90712106	90712106	90713106	90713106	4	212	217	0.086949		22055125	chr7	112767556	112767906	0	0	90712619	13	2	1	1	0.75	0.75	13:1/1,55:2/0	-1.09308	24.7463	0.673327	-1.1:25:67.3	N/A	N/A	N/A	20834	Tmc3	NM_177695	ICP
	0.0918164					0.0918164	0.0918164						1.66481	5.60581	chr15	31594981	31594981	31595982	31595982	15	210	227	0.314978		41045046	chr15	72640353	72640703	0	0	31595032	450	7	4	3	0.5	0.773438	450:4/3,429:2/2	0.641731	5.15847	0.999002	+.6:5:99.9	N/A	N/A	N/A	63609	A930016P21Rik	NM_026546	HCP
	0.030622			0.0593301		0.030622	0.0899522				Ppm1h		-1.33051	5.59577	chr10	122303419	122303432	122304431	122304463	15	266	229	0.257084		29369523	chr10	92934243	92934593	0	0	122303509	423	16	12	4	0.0384064	0.989365	126:0/1,331:0/1,423:12/4	-1.37501	48.6754	0.999043	-1.4:49:99.9	187345	paternal	13	187845	Ppm1h	NM_176919	HCP
	0.187071		0.516161	0.0822723		0.703232	0.785504	peeflu		peeflu			1.63392	5.56462	chr5	142825503	142825503	142826504	142826523	13	251	225	0.234794		1064965	chr5	143890803	143891153	0	0	142826484	480	3	1	2	0.875	0.5	87:1/0,480:1/2	1.0963	9.56608	0.999021	+1.1:10:99.9	259008	paternal	17	51447	Foxk1	NM_199068	HCP
		0.276276				0.276276	0.276276				Hhat		2.36598	5.54504	chr1	194413752	194413752	194414750	194414750	5	190	254	0.103398		26385392	chr1	168028684	168029034	0	0	N/A	N/A	N/A	N/A	N/A	1	1		2.22692	27.4242	0.998999	+2.2:27:99.9	N/A	N/A	N/A	181463	Hhat	NM_144881	HCP
		0.49844				0.49844	0.49844						2.36598	5.54504	chr2	170972270	170972270	170973266	170973551	9	269	275	0.15585		3148774	chr2	174121510	174121860	0	0	170972333	435	1	1	0	0.5	1	435:1/0	1.68881	14.6112	0.99922	+1.7:15:99.9	N/A	N/A	N/A	415331	Dok5	NM_029761	HCP
	0.273109					0.273109	0.273109				Gria1		2.15548	5.53979	chr11	57053974	57053974	57054925	57054925	6	266	204	0.105153		34181079	chr11	22873196	22873545	0	0	N/A	N/A	N/A	N/A	N/A	1	1		1.74838	14.5095	0.99895	+1.7:15:99.9	N/A	N/A	N/A	229017	Gria1	NM_008165	ICP
						0	0						2.26211	5.53979	chr3	147181762	147181762	147182749	147182749	6	259	183	0.124945		60513699	chr3	86668382	86668732	0	0	147182470	214	1	0	1	1	0.5	214:0/1					N/A	N/A	N/A	707868	Prkacb	NM_011100	HCP
						0	0			Odf3	Odf3		-1.64114	5.52746	chr7	148034494	148034494	148035458	148035458	21	311	250	0.260373		1731205	chr7	149766006	149766356	0	0	148034736	240	1	0	1	1	0.5	240:0/1	-1.02392	26.5921	0.998964	-1.:27:99.9	N/A	N/A	N/A	1265	Odf3	NM_027019	LCP
	0.185816			0.0588652		0.185816	0.244681				Esrrg		1.61986	5.49229	chr1	189697644	189697909	189698860	189699053	15	334	318	0.198989		21669490	chr1	168028684	168029034	0	0	N/A	N/A	N/A	N/A	N/A	1	1		1.14141	17.1984	0.999291	+1.1:17:99.9	N/A	N/A	N/A	123593	Esrrg	NM_011935	HCP
			0.969849			0.969849	0.969849						-1.43546	5.47155	chr10	82033454	82033454	82034448	82034448	22	225	215	0.452052		2830929	chr10	79202847	79203197	2	2	N/A	N/A	N/A	N/A	N/A	1	1		-1.13105	30.0274	0.998995	-1.1:30:99.9	928193	paternal	11	58686	Tdg	NM_011561,NM_172552	HCP
		0.998848				0.998848	0.998848						-1.95968	5.45771	chr1	27749388	27749388	27750255	27750255	12	168	228	0.271617		35497046	chr1	63246693	63247043	0	0	N/A	N/A	N/A	N/A	N/A	1	1		-1.56003	36.3161	0.998848	-1.6:36:99.9	N/A	N/A	N/A	N/A
	0.459861					0.459861	0.459861		Prkrip1	Prkrip1	Prkrip1		1.31396	5.45276	chr5	136664731	136664744	136665739	136665739	13	256	217	0.235887		839242	chr5	135825818	135826168	0	0	N/A	N/A	N/A	N/A	N/A	1	1		1.99113	35.4578	0.999009	+2.:35:99.9	61662	paternal	6	8093	Prkrip1	NM_025774	HCP
	0.178544					0.178544	0.178544		hasoro	hasoro			1.28112	5.38447	chr17	46024927	46025216	46026207	46026231	25	315	340	0.304388		16283992	chr17	29741412	29741762	0	0	N/A	N/A	N/A	N/A	N/A	1	1		1.03436	20.4496	0.999234	+1.:20:99.9	301885	maternal	32	141772	Vegfa	NM_009505,NM_001025257,NM_001025250	HCP
	0.329064					0.329064	0.329064	teesly	teesly	teesly	teesly		1.08508	5.34814	chr2	167087660	167087675	167088674	167088674	21	243	265	0.330678		7033518	chr2	174121510	174121860	0	0	167087825	350	5	3	2	0.5	0.8125	168:2/0,507:2/0,385:1/1,350:3/2,84:1/0,116:0/1	0.667176	6.74888	0.999015	+.7:7:99.9,-.6:4:28.3	246848	maternal	9	23623	Ptgis	NM_008968	HCP
	0.112295		0.506557	0.0442623		0.618852	0.663115						-1.73975	5.34584	chr1	136070654	136070845	136071810	136071873	9	262	297	0.14099		31957595	chr1	168028684	168029034	0	0	N/A	N/A	N/A	N/A	N/A	1	1		-2.53226	190.526	0.99918	-2.5:191:99.9	158212	paternal	18	7903	Chi3l1	NM_007695	LCP
	0.210277			0.0189723		0.210277	0.229249	Rpgrip1			Rpgrip1		2.11203	5.34584	chr14	52767585	52767585	52768515	52768849	12	276	264	0.208169		15971609	chr14	68739651	68740001	0	0	52767854	196	4	3	1	0.3125	0.9375	129:0/1,118:0/1,196:3/1,100:1/0,39:0/1	1.90822	46.3602	0.999209	+1.9:46:99.9	156977	paternal	16	37489	Rpgrip1	NM_023879	ICP
						0	0						2.19081	5.34584	chr19	44721926	44721926	44722925	44722925	14	263	218	0.243939		NULL	NULL	NULL	NULL	0	0	N/A	N/A	N/A	N/A	N/A	1	1		2.96713	78.8865	0.999	+3.:79:99.9	84583	paternal	5	85083	Hif1an	NM_176958	HCP
	0.178026				0.498474	0.178026	0.676501						-1.77468	5.33343	chr18	84093118	84093118	84094100	84094100	11	123	400	0.219553		70961466	chr18	13131968	13132317	0	0	N/A	N/A	N/A	N/A	N/A	1	1		-1.05366	33.1085	0.998983	-1.1:33:99.9	N/A	N/A	N/A	160836	Tshz1	NM_001081300	HCP
	0.105894		0.345654			0.451548	0.451548	Arid5b, LOC100040136	Arid5b, LOC100040136	Arid5b, LOC100040136	Arid5b		-1.69565	5.32844	chr10	67705451	67705451	67706451	67706451	18	208	252	0.343407		11496241	chr10	79202017	79202367	1	1	N/A	N/A	N/A	N/A	N/A	1	1		-1.88918	42.9545	0.999001	-1.9:43:99.9	N/A	N/A	N/A	34023	Arid5b	NM_023598	HCP
	0.0463045					0.0463045	0.0463045				Arl6ip2		-1.79256	5.31044	chr17	80271396	80271517	80272518	80272518	7	197	167	0.238731		50530370	chr17	29741412	29741762	0	0	N/A	N/A	N/A	N/A	N/A	1	1		-0.799614	12.3589	0.99911	-.8:12:99.9	N/A	N/A	N/A	22019	Arl6ip2	NM_178050,NM_019717	HCP
	0.130993		0.315925			0.446918	0.446918				Brf1		-1.58668	5.30349	chr12	114233113	114233113	114234084	114234280	14	272	287	0.20929		3466897	chr12	110766401	110767199	0	0	N/A	N/A	N/A	N/A	N/A	1	1		-1.49132	40.8151	0.999144	-1.5:41:99.9	336357	paternal	8	3719	Brf1	NM_028193	HCP
	0.246976	0.413306		0.0423387		0.660282	0.702621			slarsny	Inpp5d, slarsny		1.6955	5.30262	chr1	89551408	89551408	89552399	89552399	12	237	197	0.254707		26305036	chr1	63246693	63247043	0	0	89551642	262	13	6	7	0.709473	0.5	262:6/7,380:1/0	1.84099	47.6611	0.998992	-.8:9:20.7,+1.8:48:99.9	N/A	N/A	N/A	34955	Inpp5d	NM_010566	LCP
						0	0			D630003M21Rik	D630003M21Rik		-1.0292	5.28524	chr2	158046307	158046410	158047406	158047406	17	359	253	0.205699		660680	chr2	157386002	157386352	0	0	N/A	N/A	N/A	N/A	N/A	1	1		-0.985865	45.5809	0.999091	-1.:46:99.9	404341	paternal	5	6651	D630003M21Rik	NM_177657	HCP
						0	0		Nedd4	Nedd4			1.39237	5.25553	chr9	72596425	72596425	72597422	72597422	16	251	225	0.282461		17177851	chr9	89774600	89774950	0	0	72597285	361	7	5	2	0.226562	0.9375	361:5/2	0.991599	15.0291	0.998998	-.6:11:28.3,+1.:15:99.9	473720	paternal	28	57569	EG639396	NM_001039251	ICP
	0.079			0.037		0.079	0.116						1.24454	5.18361	chr2	71569175	71569175	71570174	71570174	24	245	226	0.433014		80741950	chr2	152311450	152311800	1	1	71569775	100	8	6	2	0.144531	0.964844	100:6/2,171:3/4,297:1/3,470:2/1,451:1/0	0.863555	13.7632	0.999	+.9:14:99.9	107149	paternal	5	12202	Gm1631	NM_201366	LCP
0.0482897		0.895372				0.895372	0.943662						-1.83755	5.11921	chr9	24346555	24346555	24347548	24347548	8	217	191	0.191666		65427723	chr9	89774600	89774950	0	0	N/A	N/A	N/A	N/A	N/A	1	1		-2.47574	279.117	0.970825	-2.5:279:97.1	604743	maternal	5	56197	Dpy19l1	NM_172920	ICP
						0	0	Drd1ip		Drd1ip	Drd1ip		-1.65279	5.07377	chr7	147267611	147267611	147268611	147268611	29	338	250	0.343195		2498070	chr7	149766006	149766356	0	0	N/A	N/A	N/A	N/A	N/A	1	1		-2.21686	86.6982	0.999001	-2.2:87:99.9	N/A	N/A	N/A	1164	Drd1ip	NM_026769	ICP
						0	0						1.50126	5.06109	chr10	122012316	122012316	122013268	122013268	16	216	183	0.385347		29078374	chr10	92934243	92934593	0	0	122012556	236	5	3	2	0.5	0.8125	402:0/1,116:2/1,53:1/0,161:1/1,177:0/1,236:3/2,363:2/1,434:0/1,452:0/1,331:1/1,315:1/1,224:2/0	2.08292	66.8997	0.998951	+2.1:67:99.9	103758	paternal	13	103258	Ppm1h	NM_176919	HCP
	0.355197			0.350151		0.355197	0.705348				6430502M16Rik		-1.36533	5.06109	chr13	93200060	93200060	93201050	93201050	7	179	274	0.141296		8823781	chr13	84376599	84376949	0	0	N/A	N/A	N/A	N/A	N/A	1	1		-0.867245	13.9616	0.998991	+.8:5:68.6,-.9:14:99.9	N/A	N/A	N/A	4710	6430502M16Rik	NM_175455	HCP
	0.0798403		0.397206	0.256487		0.477046	0.733533		Tnfrsf11a	Tnfrsf11a			-2.15307	4.98932	chr1	107742271	107742271	107743272	107743272	2	195	239	0.0429568		44495904	chr1	63246693	63247043	0	0	N/A	N/A	N/A	N/A	N/A	1	1		-1.19008	18.0016	0.999002	-1.2:18:99.9	181782	paternal	29	65472	Tnfrsf11a	NM_009399	HCP
	0.248715		0.294964	0.0380267	0.105858	0.543679	0.687564						1.87584	4.98822	chr13	47048578	47048578	47049550	47049550	11	278	187	0.205671		57418	chr13	47106307	47106657	0	0	N/A	N/A	N/A	N/A	N/A	1	1		1.47595	17.9962	0.998972	+1.5:18:99.9	451063	paternal	8	25491	Kif13a	NM_010617	HCP
	0.149239		0.6	0.035533		0.749239	0.784772						1.75795	4.98077	chr11	76709090	76709090	76710074	76710074	11	270	189	0.212111		53836211	chr11	22873196	22873545	0	0	N/A	N/A	N/A	N/A	N/A	1	1		0.714826	6.14629	0.998985	-.5:4:10.6,+.7:6:99.9	955157	paternal	5	8456	Tmigd1	NM_025655	LCP
						0	0				Btbd14a		1.83105	4.98077	chr2	25949087	25949087	25950069	25950244	16	317	284	0.205625		NULL	NULL	NULL	NULL	0	0	25950116	538	5	4	1	0.1875	0.96875	641:1/0,538:4/1,596:2/0	1.34158	14.8954	0.999136	+1.3:15:99.9,-1.3:7:20.4	110786	paternal	9	3171	Btbd14a	NM_001037098	HCP
	0.29727			0.0374115		0.29727	0.334681				Col4a4		2.02599	4.9425	chr1	82538389	82538389	82539377	82539377	5	207	191	0.124946		19292015	chr1	63246693	63247043	0	0	82539226	343	5	5	0	0.03125	1	343:5/0,455:2/0,383:1/0,358:4/0,97:2/2,254:1/2,300:0/2	3.11568	48.8629	0.998989	+3.1:49:99.9	N/A	N/A	N/A	42978	Col4a4	NM_007735	ICP
						0	0				Slc10a5andImpa1		1.95919	4.9425	chr3	10318729	10318729	10319724	10319724	14	236	216	0.273266		17499103	chr3	27818155	27818505	0	0	10319080	147	4	4	0	0.0625	1	147:4/0,435:0/2,219:0/1,274:2/1,136:2/1,186:3/1	1.86924	32.1627	0.998996	+1.9:32:99.9	N/A	N/A	N/A	10643	Impa1	NM_018864	HCP
	0.0988024		0.438124	0.0678643		0.536926	0.60479						2.02878	4.9425	chr4	152473599	152473599	152474600	152474600	4	257	197	0.0790851		2018567	chr4	154492492	154492842	0	0	152473945	155	2	1	1	0.75	0.75	256:1/0,155:1/1,253:1/0	1.40425	6.83096	0.99002	+1.4:7:99.,-2.1:160:88.5	920140	maternal	8	402451	Gm833	NM_001033414	LCP
						0	0	EG666266, flarflu	EG666266	EG666266, flarflu	EG666266, flarflu		1.65306	4.92814	chr5	97350433	97350433	97351355	97351355	16	225	180	0.364247		7140351	chr5	104491070	104491420	0	0	97350624	270	6	4	2	0.34375	0.890625	157:0/3,442:1/0,270:4/2,210:0/1,377:0/2,394:0/1	3.13449	24.6507	0.998917	+3.1:25:99.9,-.8:26:45.4	N/A	N/A	N/A	75774	Bmp2k	NM_080708	HCP
	0.222441			0.0275591		0.222441	0.25						-1.15738	4.90451	chr4	134543217	134543231	134544232	134544232	17	248	247	0.281687		5433539	chr4	129110011	129110361	0	0	134544162	430	2	0	2	1	0.25	430:0/2	-4.33692	300.569	0.999016	-4.3:301:99.9	63428	paternal	18	56823	Syf2	NM_026780	HCP
	0.0222841					0.0222841	0.0222841				yusurara		1.91847	4.88908	chr2	21038710	21038710	21039711	21039786	8	166	252	0.205775		NULL	NULL	NULL	NULL	0	0	21038914	297	7	1	6	0.992188	0.0625	297:1/6,343:2/0,307:1/5	1.54686	20.4306	0.999071	+1.5:20:99.9	N/A	N/A	N/A	23336	C130046B21Rik	NM_001002781	HCP
	0.131132					0.131132	0.131132		Pdyn	Pdyn	Pdyn		-2.45685	4.88908	chr2	129517482	129517547	129518541	129518541	14	290	254	0.201276		22793613	chr2	152311450	152311800	0	1	N/A	N/A	N/A	N/A	N/A	1	1		-0.846138	7.67193	0.999057	-.8:8:99.9	905551	maternal	7	6087	Pdyn	NM_018863	ICP
	0.273166				0.132239	0.273166	0.405405						-2.45685	4.88908	chr5	101906638	101906678	101907673	101907673	8	245	197	0.171553		2584089	chr5	104491070	104491420	0	0	N/A	N/A	N/A	N/A	N/A	1	1		-0.436812	6.61911	0.246139	-.4:7:24.6	N/A	N/A	N/A	185092	Nkx6-1	NM_144955	HCP
			0.1472			0.1472	0.1472		Nupl1andAtp8a2	Nupl1andAtp8a2	Nupl1andAtp8a2		1.88346	4.85182	chr14	60651771	60651961	60652821	60653020	14	256	237	0.288205		8087430	chr14	68739651	68740001	0	0	N/A	N/A	N/A	N/A	N/A	1	1		1.5918	20.3246	0.9992	+1.6:20:99.9	N/A	N/A	N/A	51900	Atp8a2	NM_015803	HCP
						0	0			Rab11a	Rab11a		1.81651	4.85182	chr9	64576012	64576012	64577012	64577012	11	229	160	0.300218		25198263	chr9	89774600	89774950	0	0	N/A	N/A	N/A	N/A	N/A	1	1		2.0175	18.0719	0.999001	+2.:18:99.9	405434	paternal	6	7551	Rab11a	NM_017382	HCP
	0.332375			0.0565134		0.332375	0.388889				1110038D17Rik, Upb1		2.08724	4.84523	chr10	74866428	74866428	74867206	74867471	15	203	225	0.342529		4335242	chr10	79202017	79202367	0	0	74866476	341	3	1	2	0.875	0.5	341:1/2,254:0/2,226:0/2,215:0/2,365:1/1	1.3953	10.7702	0.999042	+1.4:11:99.9	221444	maternal	7	2849	Upb1	NM_133995	ICP
	0.268268					0.268268	0.268268		choty	choty	choty		2.00423	4.84523	chr10	82812815	82812815	82813813	82813813	10	236	220	0.192219		2153140	chr10	84966279	84966629	0	0	82813542	228	3	2	1	0.5	0.875	228:2/1	2.2678	36.7757	0.998999	+2.3:37:99.9	N/A	N/A	N/A	9682	D10Wsu102e	NM_026579	HCP
						0	0				Adamts12		-2.41374	4.82113	chr15	11250512	11250512	11251415	11251415	12	179	207	0.292446		61389564	chr15	72640353	72640703	0	0	N/A	N/A	N/A	N/A	N/A	1	1		-1.35342	10.6034	0.998894	-1.4:11:99.9	606235	maternal	7	76901	Tars	NM_033074	HCP
				0.691542		0	0.691542				myflu		-0.960424	4.7879	chr5	125738224	125738229	125739228	125739228	10	100	412	0.243689		4425367	chr5	130163918	130164268	0	0	N/A	N/A	N/A	N/A	N/A	1	1		-2.4535	160.599	0.999005	-2.5:161:99.9	233722	maternal	52	80640	Ncor2	NM_011424	HCP
				0.220472		0	0.220472				2410141K09Rik		-1.33601	4.6756	chr13	66815007	66815007	66815989	66816022	32	166	343	0.570445		2544180	chr13	64271160	64271510	0	0	N/A	N/A	N/A	N/A	N/A	1	1		-2.93735	174.546	0.999016	-2.9:175:99.9	N/A	N/A	N/A	189279	Uqcrb	NM_026219	HCP
	0.477046			0.0928144		0.477046	0.56986						1.47244	4.65617	chr17	28987280	28987280	28988281	28988281	17	242	248	0.283541		6844	chr17	28994450	28994800	0	0	28988256	475	10	2	8	0.989258	0.0546875	475:2/8,63:2/0,119:3/1	1.03364	12.6096	0.999002	-.7:24:12.,+1.:13:99.9	182337	paternal	12	7575	Pnpla1	NM_001034885	ICP
	0.445892					0.445892	0.445892			Sstr5	Sstr5		1.49193	4.54549	chr17	25631168	25631168	25632165	25632165	12	218	252	0.217781		1918375	chr17	23713117	23713467	0	0	N/A	N/A	N/A	N/A	N/A	1	1		1.46862	17.006	0.998998	+1.5:17:99.9	75886	paternal	6	1030	Sstr5	NM_011425	HCP
	0.0993976					0.0993976	0.0993976	Dock9		Dock9	Dock9		-1.58001	4.53438	chr14	122056331	122056331	122057326	122057326	18	264	215	0.315539		42996035	chr14	79060619	79060969	0	0	N/A	N/A	N/A	N/A	N/A	1	1		-0.814243	17.8538	0.998996	-.8:18:99.9	N/A	N/A	N/A	39308	Dock9	NM_001081039	ICP
	0.0663034			0.0572207		0.0663034	0.123524						-1.54259	4.52892	chr8	118612933	118612933	118613900	118614033	6	264	192	0.130208		6775686	chr8	125388994	125389344	0	0	N/A	N/A	N/A	N/A	N/A	1	1		-0.407369	4.02088	0.574932	-.4:4:57.5	N/A	N/A	N/A	384139	Maf	NM_001025577	HCP
	0.187123					0.187123	0.187123						1.59207	4.52654	chr14	32830739	32830739	32831732	32831732	7	228	178	0.171274		35908590	chr14	68739651	68740001	0	0	32831528	292	3	3	0	0.125	1	292:3/0	1.52216	29.0493	0.998994	+1.5:29:99.9	142338	maternal	50	10935	Galntl2	NM_030166	LCP
						0	0						-1.96186	4.49076	chr8	12262778	12262815	12263814	12263827	16	275	285	0.21415		654515	chr8	11608613	11608963	0	0	N/A	N/A	N/A	N/A	N/A	1	1		-1.06559	24.2746	0.999048	-1.1:24:99.9	N/A	N/A	N/A	122492	EG434280	NM_001013812	HCP
	0.138171					0.138171	0.138171						-2.69475	4.48587	chr16	17931234	17931234	17932232	17932239	12	274	222	0.198264		NULL	NULL	NULL	NULL	0	0	17931704	29	2	1	1	0.75	0.75	29:1/1	-1.29978	11.088	0.999006	-1.3:11:99.9	154740	paternal	5	4973	Slc25a1	NM_153150	HCP
		0.998942				0.998942	0.998942						-2.48009	4.4433	chr4	49939108	49939108	49940052	49940052	4	183	196	0.105275		9367753	chr4	40571652	40572002	0	0	N/A	N/A	N/A	N/A	N/A	1	1		-1.41137	5.86725	0.998942	+1.:5:11.3,-1.4:6:99.9	N/A	N/A	N/A	246253	Ppp3r2	NM_001004025	ICP
				0.0429142	0.536926	0	0.57984				Rras2		-2.47725	4.44118	chr7	121206142	121206142	121207143	121207143	6	84	501	0.142715		8438912	chr7	112767556	112767906	0	0	N/A	N/A	N/A	N/A	N/A	1	1		-0.914021	20.2409	0.999002	-.9:20:99.9	N/A	N/A	N/A	53153	Rras2	NM_025846	HCP
				0.0639004		0	0.0639004				LOC432713, Ptprn2		-3.13925	4.40993	chr12	118489501	118489719	118490705	118490705	21	302	279	0.300078		7723303	chr12	110766401	110767199	0	0	118489673	539	11	6	5	0.5	0.725586	4:0/1,331:1/1,539:6/5,62:2/1	1.34959	36.959	0.99917	+1.3:37:99.9	N/A	N/A	N/A	264950	Rapgef5	NM_175930	ICP
						0	0						-3.10454	4.40993	chr13	27564918	27564918	27565911	27565911	6	213	159	0.175923		19541067	chr13	47106307	47106657	0	0	27565895	480	3	1	2	0.875	0.5	484:1/1,480:1/2	-1.29969	10.0866	0.81992	-1.3:10:82.	N/A	N/A	N/A	36452	Prlpc1	NM_011167	LCP
	0.0862588			0.00501505		0.0862588	0.0912738	glerdoy, sneefar	sneefar	glerdoy, sneefar	glerdoy, glordoy		-3.13925	4.40993	chr19	45385459	45385459	45386455	45386455	20	287	255	0.272187		NULL	NULL	NULL	NULL	0	0	45386388	431	7	3	4	0.773438	0.5	264:2/0,431:3/4	-0.761028	8.98858	0.998997	-.8:9:99.9	305278	paternal	13	52289	Btrc	NM_001037758,NM_009771	HCP
	0.139279			0.0290581		0.139279	0.168337						-3.10454	4.40993	chr4	102361168	102361168	102362165	102362165	8	245	213	0.152841		26394969	chr4	128756461	128756811	0	0	102361650	17	3	3	0	0.125	1	17:3/0	-1.22884	6.75806	0.248497	-1.2:7:24.8	N/A	N/A	N/A	71299	Sgip1	NM_144906	HCP
	0.181087			0.0412475		0.181087	0.222334	Accn3		Accn3	Accn3, Cdk5		-2.99507	4.40393	chr5	23920722	23920722	23921715	23921715	9	235	294	0.129353		80570026	chr5	104491070	104491420	0	0	N/A	N/A	N/A	N/A	N/A	1	1		-0.751282	10.246	0.998994	-.8:10:99.9,+1.8:26:25.3	N/A	N/A	N/A	1954	Accn3	NM_183000	ICP
		0.205882	0.295132			0.501014	0.501014				DUF1725.126		-3.27033	4.40393	chr6	32551427	32551427	32552412	32552412	2	180	245	0.0446712		1863096	chr6	30688649	30688999	0	0	N/A	N/A	N/A	N/A	N/A	1	1		-1.13988	6.39861	0.998986	-1.1:6:99.9	N/A	N/A	N/A	15235	Plxna4	NM_175750	HCP
				0.221443		0	0.221443	Tmem16b		Tmem16b	Tmem16b		-1.20976	4.38749	chr6	125660898	125660898	125661895	125661895	22	260	300	0.281205		66804205	chr6	58857017	58857367	0	0	N/A	N/A	N/A	N/A	N/A	1	1		-0.95018	30.7177	0.998998	-1.:31:99.9	565640	paternal	8	678	Tmem16b	NM_153589	ICP
	0.0654936			0.661779		0.0654936	0.727273				manama		-1.08675	4.36398	chr15	95979255	95979255	95980256	95980277	7	86	368	0.226049		3721821	chr15	99701412	99701762	0	0	N/A	N/A	N/A	N/A	N/A	1	1		-2.25629	37.4587	0.999022	-2.3:37:99.9	N/A	N/A	N/A	71271	D030018L15Rik	NM_001033483	ICP
	0.329437		0.333688	0.0371945		0.663124	0.700319						-1.38338	4.36398	chr5	109480167	109480167	109481107	109481107	32	210	205	0.698722		4878127	chr5	114358589	114358939	1	1	109481099	462	1	1	0	0.5	1	462:1/0	-1.72742	70.6113	0.998937	-1.7:71:99.9	421648	paternal	29	357147	Fgfrl1	NM_054071	HCP
		0.285714		0.269951		0.285714	0.555665				Ttc21b		-1.02904	4.32472	chr2	66026556	66026556	66027552	66027570	14	271	125	0.41907		86284562	chr2	152311450	152311800	0	0	N/A	N/A	N/A	N/A	N/A	1	1		-1.32809	66.9664	0.999015	+.7:6:99.9,-1.3:67:99.9	N/A	N/A	N/A	65870	Galnt3	NM_015736	HCP
	0.314961			0.0708661		0.314961	0.385827				Lhcgr		-1.37682	4.31559	chr17	89184620	89184620	89185621	89185635	17	225	235	0.326336		59443541	chr17	29741412	29741762	1	2	N/A	N/A	N/A	N/A	N/A	1	1		-1.04884	25.4861	0.999016	-1.:25:99.9	N/A	N/A	N/A	4696	Lhcgr	NM_013582	ICP
	0.340659			0.043956		0.340659	0.384615		2310022K01Rikand3100004P22Rik	2310022K01Rikand3100004P22Rik			-2.00738	4.29927	chr7	31425093	31425093	31426093	31426093	5	240	251	0.0830013		847513	chr7	30577905	30578255	0	0	N/A	N/A	N/A	N/A	N/A	1	1		-0.964386	24.1443	0.999001	-1.:24:99.9,+1.1:8:1.3	337939	paternal	9	6222	Etv2	NM_007959	ICP
						0	0				Clstn2		-1.93088	4.29927	chr9	97366461	97366461	97367454	97367454	10	203	240	0.203818		7592183	chr9	89774600	89774950	0	0	97367289	331	3	2	1	0.5	0.875	220:0/2,199:1/0,331:2/1	-1.207	10.1239	0.998994	-1.2:10:99.9,+1.5:15:3.4	N/A	N/A	N/A	98084	Trim42	NM_030219	ICP
	0.158679	0.217252				0.375932	0.375932						-1.94447	4.27802	chr6	139298386	139298386	139299324	139299324	10	153	205	0.299059		80441663	chr6	58857017	58857367	0	0	N/A	N/A	N/A	N/A	N/A	1	1		-0.680616	6.24052	0.998935	-.7:6:99.9	N/A	N/A	N/A	236885	Pik3c2g	NM_207683	ICP
	0.359281			0.0948104	0.0209581	0.359281	0.47505				Nrxn2		-0.976826	4.27506	chr19	6432218	6432218	6433219	6433219	18	204	244	0.361982		NULL	NULL	NULL	NULL	0	0	N/A	N/A	N/A	N/A	N/A	1	1		-1.29876	73.5312	0.999002	-1.3:74:99.9	61117	paternal	17	4703	Nrxn2	NM_020253	HCP
	0.191837	0.55				0.741837	0.741837				Stk3		-1.56903	4.23961	chr15	35037140	35037140	35038119	35038119	8	233	185	0.181696		37602898	chr15	72640353	72640703	0	0	35037366	264	8	6	2	0.144531	0.964844	264:6/2,310:6/1	-0.886177	15.9875	0.99898	-.9:16:99.9	800705	maternal	23	46421	Stk3	NM_019635	HCP
			0.00553165	0.472034		0.00553165	0.477566						-0.944128	4.21457	chr8	123965606	123965898	123966898	123967232	14	211	530	0.203559		1422750	chr8	125388994	125389344	0	0	123966084	314	2	2	0	0.25	1	802:0/1,314:2/0	-0.938001	35.0325	0.999385	-.9:35:99.9	N/A	N/A	N/A	98248	1700018B08Rik	NM_029597	HCP
						0	0						-2.219	4.18524	chr1	91195019	91195019	91196009	91196009	10	247	234	0.171286		27948646	chr1	63246693	63247043	0	0	91195485	29	3	3	0	0.125	1	29:3/0,227:0/1,376:1/0	-1.09974	14.3511	0.998991	-1.1:14:99.9	N/A	N/A	N/A	155866	Centg2	NM_178119,NM_001037136	HCP
				0.015984		0	0.015984				Msi2		2.49129	4.18524	chr11	88274328	88274328	88275328	88275328	7	294	201	0.118455		65401457	chr11	22873196	22873545	0	0	N/A	N/A	N/A	N/A	N/A	1	1		1.16284	17.9165	0.999001	+1.2:18:99.9	N/A	N/A	N/A	256909	Mrps23	NM_024174	HCP
	0.176647					0.176647	0.176647						1.41449	4.18524	chr12	78880472	78880472	78881473	78881473	11	207	264	0.20149		3653763	chr12	75227035	75227385	0	0	78881147	174	3	1	2	0.875	0.5	389:2/1,60:0/1,174:1/2,467:0/2	-3.26655	76.1091	0.999002	-3.3:76:99.9	N/A	N/A	N/A	446748	Gphn	NM_172952	HCP
	0.225774			0.133866	0.020979	0.225774	0.380619				Wdr21		1.28377	4.18524	chr12	84868018	84868018	84869018	84869018	20	250	227	0.352423		9641308	chr12	75227035	75227385	0	0	N/A	N/A	N/A	N/A	N/A	1	1		0.575355	4.59152	0.983017	+.6:5:98.3	105183	paternal	10	1486	Wdr21	NM_030246	ICP
	0.244755			0.0529471	0.0779221	0.244755	0.375624				Pigx		1.52385	4.18524	chr16	32093354	32093354	32094354	32094354	12	194	194	0.318844		NULL	NULL	NULL	NULL	0	0	32093822	32	5	2	3	0.8125	0.5	32:2/3,260:2/2	0.858882	7.98556	0.999001	+.9:8:99.9	153225	paternal	15	4457	Pigx	NM_024464	HCP
						0	0		Pkd1	Pkd1			1.64906	4.18524	chr17	24710151	24710151	24711014	24711014	12	234	228	0.194107		997291	chr17	23713117	23713467	0	0	24710160	423	1	1	0	0.5	1	423:1/0	1.2741	12.169	0.998843	-.4:5:14.1,+1.3:12:99.9	22730	paternal	289	23757	Pkd1	NM_013630	HCP
		0.0138728				0.0138728	0.0138728						2.49577	4.18524	chr19	49311399	49311399	49312263	49312263	5	153	182	0.155139		NULL	NULL	NULL	NULL	0	0	49311848	17	2	2	0	0.25	1	293:0/1,141:2/0,248:0/2,89:0/2,57:0/2,346:1/0,17:2/0,251:0/1,264:0/1	2.00504	17.4644	0.998844	+2.:17:99.9	N/A	N/A	N/A	N/A
	0.207198		0.684825			0.892023	0.892023				BC061194		2.50023	4.18524	chr2	18642499	18642499	18643446	18643526	7	226	201	0.158257		NULL	NULL	NULL	NULL	0	0	N/A	N/A	N/A	N/A	N/A	1	1		1.55219	9.96091	0.999027	+1.6:10:99.9	693315	paternal	9	22351	BC061194	NM_001001334	HCP
		0.958848	0.0401235			0.998971	0.998971						2.6495	4.18524	chr2	57338274	57338274	57339245	57339245	5	195	163	0.152745		94972865	chr2	152311450	152311800	0	0	N/A	N/A	N/A	N/A	N/A	1	1		1.22914	9.40704	0.998971	-1.1:17:83.7,+1.2:9:99.9	N/A	N/A	N/A	248067	Gpd2	NM_010274	HCP
		0.194194				0.194194	0.194194						1.45806	4.18524	chr2	125380793	125380793	125381791	125381791	15	232	228	0.283008		26930333	chr2	152311450	152311800	0	0	125381291	1	3	1	2	0.875	0.5	1:1/2,184:1/0	1.20546	12.7226	0.998999	+1.2:13:99.9	118042	paternal	8	50619	Fbn1	NM_007993	HCP
		0.998952				0.998952	0.998952						2.50468	4.18524	chr2	146624837	146624837	146625790	146625790	3	139	192	0.107127		5686311	chr2	152311450	152311800	0	0	N/A	N/A	N/A	N/A	N/A	1	1		1.51468	5.67556	0.998952	+1.5:6:99.9	N/A	N/A	N/A	56287	Gm114	NM_001033298	HCP
	0.0322364	0.695097				0.727334	0.727334						2.50911	4.18524	chr3	116885849	116886216	116887217	116887337	11	277	264	0.223827		30218036	chr3	86668382	86668732	0	0	N/A	N/A	N/A	N/A	N/A	1	1		2.3673	46.5148	0.999328	+2.4:47:99.9	588293	maternal	15	175945	D3Bwg0562e	NM_177664	HCP
	0.257932	0.0757421				0.333675	0.333675	Pink1	Pink1	Pink1	Pink1		2.50023	4.18524	chr4	137880724	137880724	137881700	137881700	16	288	198	0.27385		2498499	chr4	140379536	140379886	0	0	N/A	N/A	N/A	N/A	N/A	1	1		2.67598	14.1373	0.998976	+2.7:14:99.9,-.7:9:99.9	1023	paternal	8	513	Pink1	NM_026880	HCP
		0.999002				0.999002	0.999002				Grm8		2.65849	4.18524	chr6	27229375	27229375	27230376	27230376	2	234	204	0.041939		3457781	chr6	30687482	30687832	0	0	N/A	N/A	N/A	N/A	N/A	1	1		2.68724	20.6174	0.999002	+2.7:21:99.9	N/A	N/A	N/A	852994	Grm8	NM_008174	HCP
		0.262737		0.024975		0.262737	0.287712				C130092O11Rik		2.4823	4.18524	chr6	61381573	61381573	61382573	61382573	7	226	207	0.14963		2524881	chr6	58857017	58857367	0	0	61381983	90	8	5	3	0.363281	0.855469	262:1/0,14:2/0,44:0/2,90:5/3,76:4/2	3.2229	66.7647	0.999001	+3.2:67:99.9	N/A	N/A	N/A	604154	Snca	NM_001042451,NM_009221	ICP
				0.0938124		0	0.0938124						1.42441	4.18524	chr6	98707945	98707945	98708946	98708946	8	208	161	0.23913		39851254	chr6	58857017	58857367	0	0	98708416	30	3	2	1	0.5	0.875	30:2/1	0.911138	11.3655	0.999002	+.9:11:99.9	N/A	N/A	N/A	403067	Foxp1	NM_053202	ICP
						0	0						2.49577	4.18524	chr8	33734987	33734987	33735953	33735953	8	211	192	0.190758		22126682	chr8	11608613	11608963	0	0	N/A	N/A	N/A	N/A	N/A	1	1		1.32115	9.99184	0.998966	+1.3:10:99.9	N/A	N/A	N/A	708312	Nrg1	NM_178591	ICP
	0.144855			0.026973		0.144855	0.171828	simume			2610027L16Rik		2.35486	4.18499	chr14	56367036	56367036	56368036	56368036	5	233	213	0.100748		12372290	chr14	68739651	68740001	0	0	N/A	N/A	N/A	N/A	N/A	1	1		2.52665	24.1993	0.999001	+2.5:24:99.9	151614	maternal	12	2987	2610027L16Rik	NM_026403	HCP
			0.783037	0.0798817		0.783037	0.862919		hesosa	hesosa	Casc1		-1.29588	4.18499	chr6	145135900	145135943	145136913	145136913	28	211	303	0.443652		86279215	chr6	58857017	58857367	0	0	N/A	N/A	N/A	N/A	N/A	1	1		-3.85669	213.418	0.999014	+.9:8:18.2,-3.9:213:99.9	177331	maternal	8	21521	Casc1	NM_177222	HCP
	0.115115		0.654655	0.044044		0.76977	0.813814						-2.19842	4.18499	chr7	116400462	116400462	116401460	116401460	7	299	193	0.12106		3633230	chr7	112767556	112767906	0	0	N/A	N/A	N/A	N/A	N/A	1	1		-1.62665	32.3685	0.998999	-1.6:32:99.9	226825	maternal	17	88435	Lmo1	NM_057173	HCP
	0.059					0.059	0.059						-1.75578	4.14581	chr16	93268846	93268846	93269845	93269845	10	216	227	0.203744		NULL	NULL	NULL	NULL	0	0	93269269	77	3	2	1	0.5	0.875	77:2/1	-1.51276	66.4048	0.999	-1.5:66:99.9	478862	maternal	7	333202	Setd4	NM_145482	HCP
			0.170512			0.170512	0.170512				Slc45a4		-2.10615	4.13381	chr15	73464607	73464607	73465603	73465603	12	270	246	0.179946		824577	chr15	72640353	72640703	0	0	73465163	58	3	2	1	0.5	0.875	58:2/1,475:2/0	-1.30598	37.5121	0.998997	-1.3:38:99.9	211169	maternal	18	11433	Slc45a4	NM_001033219	LCP
		0.477765				0.477765	0.477765				sheepler, yuyoko		-1.87162	4.0604	chr3	64819373	64819373	64820249	64820249	15	197	221	0.301812		6525119	chr3	58294517	58294867	1	1	64819990	179	6	4	2	0.34375	0.890625	311:0/3,388:1/0,281:2/4,179:4/2,18:1/0	-1.22004	24.3845	0.99886	-1.2:24:99.9	364205	maternal	11	93432	Kcnab1	NM_010597	ICP
	0.136273					0.136273	0.136273			Tada1l	Pogk, Tada1l		1.71186	3.9845	chr1	168315510	168315510	168316507	168316507	13	233	216	0.257531		287150	chr1	168028684	168029034	0	0	168315987	22	2	1	0	0.75	1	156:0/1,215:0/1,22:1/0,7:1/0	1.47595	26.9275	0.998998	+1.5:27:99.9	6080	maternal	33	6580	Tada1l	NM_030245	HCP
	0.397297	0.0684685				0.465766	0.465766			Senp6	Senp6		1.5882	3.9845	chr9	79974359	79974469	79975468	79975468	7	219	216	0.164109		9799861	chr9	89774600	89774950	0	0	79975359	390	2	1	1	0.75	0.75	390:1/1	1.20557	16.0719	0.999099	+1.2:16:99.9	N/A	N/A	N/A	37987	Myo6	NM_001039546	HCP
					0.435052	0	0.435052						-1.71973	3.9837	chr12	108608494	108608494	108609463	108609463	3	106	370	0.0741203		2157821	chr12	110766401	110767199	0	0	N/A	N/A	N/A	N/A	N/A	1	1		-1.29736	25.3103	0.998969	+1.:5:61.4,-1.3:25:99.9	N/A	N/A	N/A	599341	A130014H13Rik	NM_176964	ICP
	0.316783			0.0903674		0.316783	0.40715				Ddefl1		-1.30297	3.94318	chr4	135765179	135765179	135766180	135766185	15	213	238	0.297668		4614029	chr4	140379536	140379886	0	0	N/A	N/A	N/A	N/A	N/A	1	1		-0.902468	31.2484	0.999007	-.9:31:99.9	353173	paternal	125	3341	Ddefl1	NM_001008232	HCP
	0.0552813		0.409674	0.0227048		0.464956	0.48766		kutiho	kutiho			-1.2618	3.91284	chr11	61224868	61224868	61225868	61225880	25	260	252	0.386142		38352003	chr11	22873196	22873545	0	0	61225218	150	11	8	3	0.113281	0.967285	29:2/0,272:2/0,150:8/3	0.675869	7.40321	0.705824	+.7:7:70.6	37075	paternal	6	35302	1300013J15Rik	NM_026183	HCP
	0.0364407	0.0627119		0.374576		0.0991525	0.473729				tahimo		-1.17599	3.87354	chr13	63803694	63803694	63804692	63804873	8	341	166	0.166625		467051	chr13	64271160	64271510	0	0	63804388	195	5	4	1	0.1875	0.96875	564:3/2,195:4/1,526:3/2	-0.672066	13.089	0.999153	-.7:13:99.9	N/A	N/A	N/A	112447	0610007P08Rik	NM_023507	HCP
	0.20203	0.509645				0.711675	0.711675				Spp2		1.56171	3.84507	chr1	90312196	90312196	90313180	90313180	10	202	215	0.226571		27065820	chr1	63246693	63247043	0	0	N/A	N/A	N/A	N/A	N/A	1	1		1.42701	28.956	0.998985	+1.4:29:99.9	N/A	N/A	N/A	9103	Spp2	NM_029269	ICP
	0.200557					0.200557	0.200557		Adck5	Adck5	Adck5		1.63626	3.84293	chr15	76420149	76420149	76421143	76421225	19	284	289	0.249086		3780159	chr15	72640353	72640703	0	0	76421084	438	4	3	1	0.3125	0.9375	138:1/1,212:1/0,438:3/1	-0.953738	41.8218	0.999071	-1.:42:99.9,+1.5:21:99.9	124360	maternal	19	13861	Adck5	NM_172960	HCP
			0.259566			0.259566	0.259566	rerarira	Wfdc5	Wfdc5			1.6741	3.84248	chr2	164002094	164002094	164003060	164003060	11	232	241	0.190049		6616400	chr2	157386002	157386352	0	0	164002489	88	3	0	3	1	0.125	222:1/0,153:2/1,88:0/3,263:0/1,127:2/1	1.14551	10.383	0.998966	+1.1:10:99.9	680989	paternal	7	4383	Wfdc5	NM_145369	ICP
	0.10031		0.423992		0.0858325	0.524302	0.610134				Ndfip1		-1.6575	3.77376	chr18	38591238	38591238	38592204	38592204	8	184	286	0.146853		25459578	chr18	13131968	13132317	0	0	38591257	464	2	2	0	0.25	1	464:2/0	-1.17118	21.2707	0.998966	-1.2:21:99.9	591682	paternal	17	13110	Ndfip1	NM_022996	HCP
				0.547459		0	0.547459	nimore			nimore		-0.898303	3.69027	chr18	61634455	61634497	61635497	61635497	9	386	110	0.220867		48502833	chr18	13131968	13132317	0	0	N/A	N/A	N/A	N/A	N/A	1	1		-1.21016	42.4934	0.999041	-1.2:42:99.9	80780	maternal	16	32478	4933429F08Rik	NM_177828	ICP
						0	0			Myo15b	Myo15b		-1.50772	3.67142	chr11	115748842	115748842	115749776	115749776	17	294	246	0.21954		92875938	chr11	22873196	22873545	0	0	115749066	243	3	2	1	0.5	0.875	243:2/1,208:2/0	-1.22008	57.9711	0.99893	-1.2:58:99.9	280023	paternal	9	12149	2210020M01Rik	NM_183259	LCP
	0.185814					0.185814	0.185814			Ints3	Ints3		2.41755	3.62055	chr3	90213971	90213971	90214971	90214971	9	193	229	0.203634		3545914	chr3	86668382	86668732	0	0	90214378	93	2	1	1	0.75	0.75	125:1/1,93:1/1	1.32506	6.27767	0.999001	+1.3:6:99.9	3480	paternal	7	21587	Ints3	NM_178876,NM_145540	HCP
						0	0	Acan		Acan			2.42502	3.61891	chr7	86245076	86245076	86246055	86246055	15	265	257	0.215623		19095841	chr7	67149550	67149900	0	0	86245777	211	4	3	1	0.3125	0.9375	404:0/1,211:3/1	0.975217	7.0718	0.99898	+1.:7:99.9	430995	maternal	7	28828	Hapln3	NM_178255	ICP
				0.0469062		0	0.0469062	Upb1			1110038D17Rik, Upb1		-1.39319	3.61753	chr10	74869979	74869979	74870980	74870980	16	270	214	0.277189		4331712	chr10	79202017	79202367	0	0	74870590	110	2	0	2	1	0.25	110:0/2	-2.18707	93.3748	0.999002	-2.2:93:99.9	224995	maternal	7	702	Upb1	NM_133995	ICP
	0.531476					0.531476	0.531476			Fbxo47	Fbxo47		2.21227	3.60988	chr11	97726306	97726306	97727274	97727274	10	193	180	0.278641		74853419	chr11	22873196	22873545	0	0	97726419	371	3	1	2	0.875	0.5	189:1/1,371:1/2	1.57936	26.1239	0.998968	+1.6:26:99.9	817561	paternal	9	17162	Fbxo47	NM_001081435	HCP
		0.149024				0.149024	0.149024						2.20859	3.60988	chr12	99652816	99652816	99653788	99653788	14	249	206	0.265294		11113498	chr12	110766401	110767199	1	1	N/A	N/A	N/A	N/A	N/A	1	1		1.20019	12.3629	0.998972	+1.2:12:99.9	201625	paternal	18	146450	Gpr65	NM_008152	ICP
		0.0598802				0.0598802	0.0598802		Sprn	Sprn	Sprn		2.19375	3.60988	chr7	147337285	147337285	147338286	147338286	7	239	255	0.114973		2428395	chr7	149766006	149766356	0	0	147338265	479	3	1	2	0.875	0.5	71:0/1,455:1/0,114:0/1,479:1/2	1.57442	11.0252	0.999002	-2.:38:7.5,+1.6:11:99.9	N/A	N/A	N/A	1273	Sprn	NM_183147	HCP
		0.664995		0.0280843		0.664995	0.693079				Tmem16d		2.23915	3.58488	chr10	88685911	88685911	88686907	88686907	7	155	242	0.18587		3719955	chr10	84966279	84966629	0	0	88686085	324	3	1	2	0.875	0.5	496:1/0,324:1/2	1.99202	31.3406	0.998997	+2.:31:99.9	N/A	N/A	N/A	32624	Tmem16d	NM_178773	ICP
		0.0672691				0.0672691	0.0672691				Pcnx		2.14087	3.58131	chr12	83044535	83044535	83045530	83045530	10	185	204	0.263646		7817823	chr12	75227035	75227385	0	0	83045272	239	1	1	0	0.5	1	239:1/0,273:1/0	2.09725	31.1966	0.998996	+2.1:31:99.9	31695	maternal	6	84019	Pcnx	NM_018814	HCP
			0.346346			0.346346	0.346346	mamuyura, Refbp2	mamuyura	mamuyura			2.77363	3.54843	chr1	173430982	173430982	173431980	173431980	9	207	239	0.181554		5402622	chr1	168028684	168029034	0	0	173431866	385	5	5	1	0.03125	0.96875	385:5/1,183:1/1,402:2/1	3.38114	49.8177	0.998999	+3.4:50:99.9	114271	paternal	13	2126	Refbp2	NM_019484	HCP
	0.350649					0.350649	0.350649				Ostm1		-2.10892	3.54843	chr10	42406634	42406634	42407634	42407634	14	241	193	0.300991		3546202	chr10	38860757	38861107	0	0	N/A	N/A	N/A	N/A	N/A	1	1		0.688712	6.72974	0.596404	+.7:7:59.6	N/A	N/A	N/A	8412	Ostm1	NM_172416	HCP
	0.166667				0.0414141	0.166667	0.208081	Pbef1	Pbef1	Pbef1	Pbef1		1.59818	3.54843	chr12	33519437	33519437	33520426	33520426	11	200	202	0.269282		29929634	chr12	3590123	3590473	0	0	33520042	110	2	1	1	0.75	0.75	236:1/1,205:1/1,296:0/2,110:1/1	0.926757	9.79879	0.99899	+.9:10:99.9	773791	paternal	22	14598	Pbef1	NM_021524	HCP
		0.998987				0.998987	0.998987						2.77363	3.54843	chr13	71330430	71330430	71331416	71331416	5	151	210	0.155471		7059588	chr13	64271160	64271510	0	0	N/A	N/A	N/A	N/A	N/A	1	1		2.38754	9.85653	0.998987	+2.4:10:99.9	N/A	N/A	N/A	351742	Adamts16	NM_172053	ICP
						0	0	reneme	reneme	Loxl2, reneme	Loxl2		-1.11406	3.54843	chr14	70066569	70066581	70067582	70067582	14	252	286	0.196775		1327250	chr14	68739651	68740001	0	1	70067214	132	3	2	1	0.5	0.875	132:2/1	-0.721166	17.4935	0.999014	+.4:4:.5,-.7:17:99.9	30542	maternal	16	57785	Loxl2	NM_033325	HCP
		0.295295			0.024024	0.295295	0.319319						2.75261	3.54843	chr14	100258935	100258935	100259933	100259933	4	154	237	0.109376		21198640	chr14	79060619	79060969	0	0	N/A	N/A	N/A	N/A	N/A	1	1		2.31212	11.4049	0.995996	+2.3:11:99.6	N/A	N/A	N/A	288080	Klf12	NM_010636	ICP
	0.149043			0.00503525		0.149043	0.154079						2.74731	3.54843	chr15	42666279	42666279	42667271	42667271	7	176	183	0.215599		29973753	chr15	72640353	72640703	0	0	42666504	271	2	1	1	0.75	0.75	271:1/1	2.49366	15.7334	0.998993	+2.5:16:99.9	N/A	N/A	N/A	159938	Angpt1	NM_009640	ICP
		0.877855				0.877855	0.877855	sujee	sujee	sujee	Map4k3		2.75789	3.54843	chr17	80990166	80990166	80991162	80991172	4	199	219	0.0923338		51249082	chr17	29741412	29741762	0	0	80991100	436	2	2	0	0.25	1	436:2/0	1.97239	9.74198	0.999007	+2.:10:99.9	N/A	N/A	N/A	28992	Cdkl4	NM_001033443	ICP
		0.140859				0.140859	0.140859		Zbtb26andZbtb6	Zbtb26andZbtb6			2.53422	3.54843	chr2	37282264	37282264	37283264	37283264	5	151	166	0.199473		NULL	NULL	NULL	NULL	0	0	N/A	N/A	N/A	N/A	N/A	1	1		1.17959	4.96825	0.801199	+1.2:5:80.1	N/A	N/A	N/A	2119	Zbtb6	NM_146253	HCP
		0.998998				0.998998	0.998998						2.75261	3.54843	chr4	29090530	29090530	29091527	29091527	4	184	194	0.111721		3890365	chr4	32981219	32981569	0	0	N/A	N/A	N/A	N/A	N/A	1	1		2.25626	8.46524	0.998998	+2.3:8:99.9,-1.:8:10.2	N/A	N/A	N/A	350729	Epha7	NM_010141	HCP
	0.171797	0.82721				0.999007	0.999007						2.77363	3.54843	chr4	34860481	34860481	34861478	34861487	7	195	213	0.169544		1879590	chr4	32981219	32981569	0	0	N/A	N/A	N/A	N/A	N/A	1	1		0.760007	5.12121	0.919563	+.8:5:92.,-.9:13:63.7	312696	maternal	9	19954	Cga	NM_009889	ICP
	0.233113			0.0178808		0.233113	0.250993	Gnb1			2010015L04Rik, Gnb1		2.53954	3.54843	chr4	154897065	154897577	154898574	154898574	8	292	346	0.119487		405153	chr4	154492492	154492842	0	0	154897525	551	2	0	2	1	0.25	551:0/2,375:1/0	1.04436	11.8825	0.999338	+1.:12:99.9	245538	paternal	20	32087	Gnb1	NM_008142	HCP
			0.214286			0.214286	0.214286						2.78402	3.54843	chr7	36936162	36936162	36937113	36937113	13	214	271	0.213177		6358558	chr7	30577905	30578255	0	0	N/A	N/A	N/A	N/A	N/A	1	1		3.49938	55.6157	0.99895	+3.5:56:99.9	525497	maternal	5	398745	Dpy19l3	NM_178704	HCP
		0.302697		0.106893		0.302697	0.40959				Opcml		2.55013	3.54843	chr9	28034765	28034765	28035765	28035765	3	221	154	0.0881471		61739510	chr9	89774600	89774950	0	0	28035374	109	2	1	1	0.75	0.75	109:1/1	2.26955	8.49614	0.999001	+2.3:8:99.9	N/A	N/A	N/A	436412	Opcml	NM_177906	ICP
	0.4867					0.4867	0.4867		chawaw	chawaw	Faim		2.74199	3.54843	chr9	98900749	98900749	98901737	98901763	9	213	217	0.197443		9126481	chr9	89774600	89774950	0	0	98901685	442	3	1	2	0.875	0.5	516:1/0,442:1/2	2.28506	24.9484	0.993103	+2.3:25:99.3,-.6:6:10.7	N/A	N/A	N/A	14458	Faim	NM_011810	HCP
			0.846333			0.846333	0.846333						2.56586	3.54812	chr1	112665569	112665569	112666427	112666427	8	234	189	0.155203		49419130	chr1	63246693	63247043	0	0	112666315	317	3	3	0	0.125	1	317:3/0	1.56251	5.56846	0.242142	+1.6:6:24.2	N/A	N/A	N/A	206380	Cdh19	NM_001081386	LCP
	0.0620621					0.0620621	0.0620621						2.55539	3.54812	chr1	165602988	165602988	165603986	165603986	9	207	215	0.20182		2425372	chr1	168028684	168029034	0	0	165603013	474	5	2	3	0.8125	0.5	474:2/3	2.67527	27.5597	0.998999	+2.7:28:99.9	N/A	N/A	N/A	106321	Kifap3	NM_010629	HCP
			0.352056			0.352056	0.352056	BC021523					2.56586	3.54812	chr15	85886942	85886942	85887938	85887938	17	239	288	0.24599		3486212	chr15	89373477	89373827	0	0	N/A	N/A	N/A	N/A	N/A	1	1		1.51382	5.50946	0.998997	-.7:15:1.6,+1.5:6:99.9	82616	paternal	39	694	BC021523	NM_172611	HCP
	0.378723		0.180851	0.145745		0.559574	0.705319						2.56064	3.54812	chr2	136610477	136610477	136611416	136611416	6	278	150	0.135108		15700678	chr2	152311450	152311800	0	0	N/A	N/A	N/A	N/A	N/A	1	1		1.60163	11.0144	0.998936	+1.6:11:99.9	397088	paternal	9	71792	Snap25	NM_011428	HCP
						0	0				C330043M08Rik		-1.37838	3.51755	chr6	55263727	55263727	55264722	55264722	11	245	248	0.180135		3592742	chr6	58856792	58857142	0	0	55264504	279	26	15	11	0.278599	0.83653	397:1/0,178:1/1,279:15/11,103:2/0	-1.1166	28.8721	0.998996	-1.1:29:99.9	N/A	N/A	N/A	22198	Aqp1	NM_007472	ICP
	0.486459					0.486459	0.486459	Melk		Melk	Melk		1.36697	3.49582	chr4	44360551	44360551	44361547	44361547	18	249	263	0.273764		3789222	chr4	40571652	40572002	0	0	44361056	7	3	1	2	0.875	0.5	7:1/2,255:2/1					697531	paternal	6	47263	Melk	NM_010790	HCP
	0.307692			0.027972		0.307692	0.335664				Rbms3		1.95211	3.4907	chr9	116763688	116763688	116764688	116764688	13	209	176	0.353415		26989413	chr9	89774600	89774950	0	0	N/A	N/A	N/A	N/A	N/A	1	1		1.76852	16.8992	0.999001	+1.8:17:99.9	N/A	N/A	N/A	395573	Rbms3	NM_178660	ICP
	0.248503					0.248503	0.248503						1.72487	3.46368	chr1	165394874	165394874	165395875	165395875	10	284	221	0.159486		2633484	chr1	168028684	168029034	0	0	N/A	N/A	N/A	N/A	N/A	1	1		1.1185	17.5121	0.999002	+1.1:18:99.9	N/A	N/A	N/A	63102	Scyl1bp1	NM_178883	HCP
		0.999001				0.999001	0.999001						-2.43957	3.43964	chr16	47981439	47981439	47982439	47982439	43	333	247	0.52279		NULL	NULL	NULL	NULL	0	0	N/A	N/A	N/A	N/A	N/A	1	1		-1.90005	32.6447	0.999001	-1.9:33:99.9	N/A	N/A	N/A	301908	Dppa4	NM_028610,NM_001018002	ICP
		0.0532129		0.366466		0.0532129	0.419679				Has2		-0.970164	3.43217	chr15	56517094	56517094	56518089	56518089	11	171	291	0.219951		16122936	chr15	72640353	72640703	0	0	56517636	44	6	4	2	0.34375	0.890625	44:4/2	-0.911125	34.8442	0.998996	+.5:3:.5,-.9:35:99.9	N/A	N/A	N/A	6959	Has2	NM_008216	HCP
		0.220637			0.0318332	0.220637	0.25247						-2.37721	3.42468	chr1	101444504	101444504	101445414	101445414	4	204	125	0.142745		38198091	chr1	63246693	63247043	0	0	101445377	418	1	0	1	1	0.5	418:0/1	-1.41847	4.69992	0.998902	-1.4:5:99.9	N/A	N/A	N/A	224337	C230078M14Rik	NM_172851	ICP
	0.294699	0.513028				0.807727	0.807727				manarora		2.32179	3.41399	chr1	78956961	78956961	78957924	78958073	7	209	235	0.158485		15710649	chr1	63246693	63247043	0	0	N/A	N/A	N/A	N/A	N/A	1	1		1.59712	11.0036	0.999102	+1.6:11:99.9	815631	paternal	6	143938	Kcne4	NM_021342	ICP
				0.0503018		0	0.0503018				Tns3		1.90062	3.41399	chr11	8482893	8482893	8483886	8483886	15	215	244	0.283931		3442937	chr11	11926152	11926502	0	1	8483821	431	7	2	5	0.9375	0.226562	451:1/2,44:1/2,431:2/5,367:0/2	2.44207	20.8224	0.998994	+2.4:21:99.9	N/A	N/A	N/A	79645	Tns3	NM_001083587	HCP
	0.28934	0.181726	0.261929			0.732995	0.732995				Odz2		-2.33648	3.41399	chr11	35979497	35979497	35980481	35980481	4	216	244	0.0746812		13106618	chr11	22873196	22873545	0	0	N/A	N/A	N/A	N/A	N/A	1	1		-1.85117	32.5484	0.998985	-1.9:33:99.9	N/A	N/A	N/A	187906	Wwc1	NM_170779	HCP
						0	0	D12Ertd553e					-2.81587	3.41399	chr12	12267896	12267896	12268717	12268717	9	187	203	0.194647		8678009	chr12	3590123	3590473	0	0	N/A	N/A	N/A	N/A	N/A	1	1		-1.1597	10.9841	0.998783	-1.2:11:99.9	1086	paternal	14	14751	D12Ertd553e	NM_029758	ICP
	0.063327		0.226843	0.036862		0.29017	0.327032				3110043J09Rik		1.82819	3.41399	chr15	84584111	84584111	84585081	84585168	15	299	244	0.217323		4789012	chr15	89373477	89373827	0	0	N/A	N/A	N/A	N/A	N/A	1	1		1.76541	31.7147	0.999055	+1.8:32:99.9	897434	maternal	31	34080	3110043J09Rik	NM_028455	ICP
				0.0591133		0	0.0591133	Slc38a4			Slc38a4	SLC38A4	-1.20855	3.41399	chr15	96885270	96885270	96886271	96886284	47	329	220	0.658442		2815810	chr15	99701412	99701762	0	0	96885539	232	8	8	0	0.00390625	1	232:8/0,143:0/1	-5.36654	381.272	0.999015	-5.4:381:99.9	737841	paternal	14	883	Slc38a4	NM_027052	HCP
		0.265				0.265	0.265						1.58338	3.41399	chr16	28966709	28966709	28967708	28967708	8	255	136	0.23045		NULL	NULL	NULL	NULL	0	0	28967249	40	7	3	4	0.773438	0.5	156:0/2,478:0/1,415:1/1,391:1/0,282:5/1,254:7/0,40:3/4	1.60938	29.948	0.999	+1.6:30:99.9,-.9:5:23.5	N/A	N/A	N/A	38925	1600021P15Rik	NM_177718	HCP
	0.274714			0.0645161		0.274714	0.33923				nokaro		1.95147	3.41399	chr17	67949523	67949523	67950483	67950483	12	215	242	0.221411		38208416	chr17	29741412	29741762	0	0	N/A	N/A	N/A	N/A	N/A	1	1		1.91366	31.7116	0.998959	+1.9:32:99.9	N/A	N/A	N/A	30540	Lrrc30	NM_001033340	LCP
		0.163673	0.305389			0.469062	0.469062						1.88438	3.41399	chr18	31671141	31671141	31672142	31672142	5	194	156	0.165378		18539499	chr18	13131968	13132317	1	1	31671580	62	1	1	0	0.5	1	62:1/0	-0.367003	3.65898	0.865269	-.4:4:86.5	248392	paternal	10	66072	Syt4	NM_009308	ICP
		0.998849				0.998849	0.998849				Slc4a10		2.31005	3.41399	chr2	62040979	62040979	62041847	62041847	3	132	169	0.116729		90270212	chr2	152311450	152311800	0	0	N/A	N/A	N/A	N/A	N/A	1	1		2.19893	24.5203	0.998849	+2.2:25:99.9	981079	paternal	7	156829	Slc4a10	NM_033552	ICP
	0.0874873		0.113937			0.201424	0.201424						-2.8431	3.41399	chr2	113832214	113832214	113833196	113833196	9	241	173	0.211978		38478920	chr2	152311450	152311800	0	0	N/A	N/A	N/A	N/A	N/A	1	1						N/A	N/A	N/A	5141	Gja9	NM_010290	HCP
	0.184727					0.184727	0.184727	Trpc3			Trpc3		1.40071	3.40758	chr3	36520845	36520845	36521813	36521813	11	184	195	0.296767		8702999	chr3	27818155	27818505	0	0	N/A	N/A	N/A	N/A	N/A	1	1		1.17441	21.2632	0.998968	+1.2:21:99.9	8674	paternal	17	10534	Bbs7	NM_027810	HCP
	0.192615				0.0798403	0.192615	0.272455	meygloy	Sgip1	Sgip1	Sgip1		1.43924	3.40758	chr4	102532578	102532578	102533579	102533579	15	254	186	0.317818		26223557	chr4	128756461	128756811	0	0	102532777	302	1	1	0	0.5	1	302:1/0	-4.24495	323.703	0.999002	-4.2:324:99.9	N/A	N/A	N/A	100111	Sgip1	NM_144906	HCP
		0.063253	0.228916			0.292169	0.292169						1.90294	3.40236	chr11	57384297	57384297	57385292	57385292	9	243	208	0.177172		34511424	chr11	22873196	22873545	0	0	57384682	113	5	5	0	0.03125	1	264:0/1,71:3/0,113:5/0	2.40455	18.0127	0.997992	+2.4:18:99.8	N/A	N/A	N/A	52631	Mfap3	NM_145426,NM_180599	HCP
			0.234759			0.234759	0.234759						1.98983	3.40236	chr13	30805668	30805668	30806548	30806766	13	269	253	0.209736		16300265	chr13	47106307	47106657	0	0	30806516	408	5	0	5	1	0.03125	341:2/2,408:0/5,81:1/1	1.38202	10.3302	0.99909	+1.4:10:99.9	N/A	N/A	N/A	34958	Irf4	NM_013674	HCP
	0.298434			0.0665362		0.298434	0.364971						1.98121	3.40236	chr19	6607070	6607070	6608068	6608091	10	194	210	0.250614		NULL	NULL	NULL	NULL	0	0	6608077	508	4	4	0	0.0625	1	508:4/0	2.04536	37.6781	0.999022	+2.:38:99.9	113735	paternal	17	66064	Slc22a12	NM_009203	LCP
	0.178643	0.108782				0.287425	0.287425			Rasgrp3	Rasgrp3		1.8567	3.40031	chr17	75908228	75908228	75909229	75909229	13	226	188	0.306275		46167142	chr17	29741412	29741762	0	0	N/A	N/A	N/A	N/A	N/A	1	1		1.55811	19.2149	0.999002	+1.6:19:99.9	N/A	N/A	N/A	40955	2810405J04Rik	NM_133747	HCP
	0.0830235				0.337051	0.0830235	0.420074				1700112E06Rik		-2.23722	3.40011	chr14	23477248	23477248	23478054	23478054	2	288	117	0.0478395		45262175	chr14	68739651	68740001	0	0	N/A	N/A	N/A	N/A	N/A	1	1		-1.09385	13.882	0.998761	-1.1:14:99.9	826466	paternal	9	670425	Zfp503	NM_145459	HCP
				0.152778		0	0.152778				Mds1andEvi1		-1.47458	3.35307	chr3	29982326	29982326	29983327	29983333	9	206	276	0.159403		2164500	chr3	27818155	27818505	0	0	29982814	13	2	0	2	1	0.25	13:0/2	-0.612593	4.06827	0.659722	-.6:4:66.,+.7:4:11.5	518682	paternal	6	87740	Evi1	NM_007963	ICP
	0.107646	0.182093		0.107646		0.289738	0.397384						-1.38908	3.34175	chr1	173887185	173887185	173888178	173888178	8	234	222	0.152922		5858823	chr1	168028684	168029034	0	0	N/A	N/A	N/A	N/A	N/A	1	1		-1.32056	11.2608	0.768612	+.8:8:70.9,-1.3:11:76.9	162132	maternal	11	40018	Slamf6	NM_030710	ICP
		0.968238		0.0307377		0.968238	0.998975						2.9194	3.30115	chr1	149176931	149176931	149177906	149177906	3	196	247	0.0604189		18851440	chr1	168028684	168029034	0	0	N/A	N/A	N/A	N/A	N/A	1	1		1.9867	6.02841	0.913934	+2.:6:91.4	N/A	N/A	N/A	834612	B830045N13Rik	NM_153539	ICP
			0.255276			0.255276	0.255276						2.01557	3.30115	chr1	166929312	166929312	166930306	166930306	14	227	227	0.270062		1099050	chr1	168028684	168029034	0	0	166929689	120	2	2	0	0.25	1	120:2/0					N/A	N/A	N/A	65671	Xcl1	NM_008510	ICP
	0.100798		0.112774			0.213573	0.213573						2.11382	3.30115	chr11	68475584	68475584	68476585	68476585	12	201	246	0.242932		45602714	chr11	22873196	22873545	0	0	N/A	N/A	N/A	N/A	N/A	1	1		1.97631	25.1824	0.999002	+2.:25:99.9	373422	paternal	6	29332	Myh10	NM_175260	HCP
					0.106736	0	0.106736						2.90659	3.30115	chr12	27428406	27428406	27429370	27429370	3	194	182	0.0819078		23838590	chr12	3590123	3590473	0	0	N/A	N/A	N/A	N/A	N/A	1	1		2.18289	7.25563	0.693264	+2.2:7:69.3	N/A	N/A	N/A	274827	Tyki	NM_020557	HCP
	0.0451282	0.500513	0.0605128			0.606154	0.606154						2.1224	3.30115	chr12	53177275	53177275	53178249	53178249	8	174	238	0.188158		19165534	chr12	72343121	72343471	0	0	53177450	312	1	0	1	1	0.5	312:0/1	2.22858	19.6146	0.998974	+2.2:20:99.9	N/A	N/A	N/A	20967	Nubpl	NM_029760	HCP
		0.999001				0.999001	0.999001						2.90659	3.30115	chr12	91715423	91715423	91716423	91716423	10	229	189	0.231048		16488713	chr12	75227035	75227385	0	0	N/A	N/A	N/A	N/A	N/A	1	1						N/A	N/A	N/A	259454	Dio2	NM_010050	ICP
	0.189529					0.189529	0.189529						2.90014	3.30115	chr12	97949114	97949114	97950068	97950068	7	181	144	0.256215		12817209	chr12	110766401	110767199	0	0	97949955	364	3	3	0	0.125	1	364:3/0,233:1/0,197:0/1	2.22197	22.7519	0.998953	+2.2:23:99.9	N/A	N/A	N/A	N/A
		0.999087				0.999087	0.999087						2.91301	3.30115	chr13	6424086	6424086	6425070	6425180	6	201	222	0.147102		40681849	chr13	47106307	47106657	0	0	N/A	N/A	N/A	N/A	N/A	1	1		2.52821	11.2778	0.999087	+2.5:11:99.9	N/A	N/A	N/A	122816	Pitrm1	NM_145131	HCP
				0.0436548		0	0.0436548						2.91301	3.30115	chr13	50952780	50952780	50953764	50953764	4	233	205	0.0824034		3846790	chr13	47106307	47106657	0	0	N/A	N/A	N/A	N/A	N/A	1	1						N/A	N/A	N/A	242993	Spin1	NM_146043	HCP
						0	0				Mast4		-2.02143	3.30115	chr13	103797652	103797652	103798646	103798646	7	231	194	0.155264		9510493	chr13	113308467	113308817	0	0	103798402	253	3	2	1	0.5	0.875	72:1/1,178:2/0,253:2/1	-1.08407	22.0845	0.998995	-1.1:22:99.9	N/A	N/A	N/A	314515	Cd180	NM_008533	LCP
			0.825956			0.825956	0.825956				memamu, mumamu		2.92576	3.30115	chr14	61917235	61917235	61918228	61918228	8	259	211	0.145364		6822094	chr14	68739651	68740001	0	0	N/A	N/A	N/A	N/A	N/A	1	1		1.12292	17.2593	0.998994	+1.1:17:99.9,-.6:7:83.6	159942	paternal	9	10854	Arl11	NM_177337	LCP
		0.254289				0.254289	0.254289						2.91301	3.30115	chr14	94655994	94655994	94656984	94656984	4	222	186	0.0959024		15595695	chr14	79060619	79060969	0	0	N/A	N/A	N/A	N/A	N/A	1	1		1.27017	23.7543	0.998991	+1.3:24:99.9	371079	paternal	11	370043	Pcdh9	NM_001081377	ICP
	0.0148936				0.425532	0.0148936	0.440426			Slc15a1	Slc15a1		-2.21742	3.30115	chr14	121880385	121880385	121881324	121881324	3	116	367	0.0661703		42820061	chr14	79060619	79060969	0	0	121881259	404	2	2	0	0.25	1	404:2/0,236:1/0,393:0/1	-0.541308	4.42326	0.998936	-.5:4:99.9	N/A	N/A	N/A	22091	Slc15a1	NM_053079	HCP
		0.998987				0.998987	0.998987				2310008H04Rik		2.18845	3.30115	chr16	16128424	16128424	16129410	16129410	4	172	178	0.128822		NULL	NULL	NULL	NULL	0	0	N/A	N/A	N/A	N/A	N/A	1	1						174650	maternal	8	16502	2310008H04Rik	NM_146068	HCP
			0.499495			0.499495	0.499495						2.91301	3.30115	chr17	68466706	68466706	68467696	68467696	7	216	213	0.150626		38725614	chr17	29741412	29741762	0	0	68467146	55	1	1	1	0.5	0.5	55:1/1	2.41238	14.3162	0.998991	-.8:12:9.8,+2.4:14:99.9	N/A	N/A	N/A	115308	Arhgap28	NM_172964	HCP
	0.0335861					0.0335861	0.0335861						2.9194	3.30115	chr17	73163044	73163044	73163966	73163966	14	207	228	0.273498		43421918	chr17	29741412	29741762	0	0	73163078	427	3	2	1	0.5	0.875	337:1/1,321:1/1,427:2/1,457:1/2,189:1/0	4.06785	66.4994	0.998917	+4.1:66:99.9	N/A	N/A	N/A	22499	Ypel5	NM_027166	HCP
			0.0502564	0.0287179		0.0502564	0.0789744	wahoyu	kekero, wahoyu	kekero, wahoyu	Nrxn1		2.92576	3.30115	chr17	91200601	91200601	91201575	91201575	7	168	199	0.203936		61459501	chr17	29741412	29741762	0	0	91201003	85	1	1	0	0.5	1	85:1/0	3.07602	22.6791	0.998974	+3.1:23:99.9	171377	paternal	18	289541	Nrxn1	NM_020252	ICP
			0.253107			0.253107	0.253107						2.90659	3.30115	chr18	52750379	52750379	52751263	52751263	7	186	170	0.195699		39618678	chr18	13131968	13132317	0	0	52750694	127	1	1	0	0.5	1	127:1/0	3.45468	36.2826	0.99887	+3.5:36:99.9	N/A	N/A	N/A	24756	Zfp474	NM_025749	ICP
		0.132743		0.0619469	0.0393314	0.132743	0.234022						2.90659	3.30115	chr18	86939639	86939639	86940631	86940655	2	168	201	0.0601753		73808004	chr18	13131968	13132317	0	0	86940085	50	2	1	1	0.75	0.75	321:0/1,233:0/1,50:1/1	2.53407	11.2906	0.999017	+2.5:11:99.9	N/A	N/A	N/A	57700	Cbln2	NM_172633	HCP
		0.160124				0.160124	0.160124				Tspan5		1.24931	3.30115	chr3	138526908	138526908	138527875	138527875	15	197	220	0.334679		51858835	chr3	86668382	86668732	0	0	138527608	216	12	8	4	0.193848	0.927002	62:2/2,216:8/4	0.78638	8.95907	0.998967	+.8:9:99.9	N/A	N/A	N/A	122237	Tspan5	NM_019571	HCP
	0.160679	0.340319				0.500998	0.500998				Odf2l		2.02475	3.30115	chr3	144804268	144804268	144805269	144805269	10	173	272	0.212725		58136212	chr3	86668382	86668732	0	0	N/A	N/A	N/A	N/A	N/A	1	1		1.11445	4.94041	0.999002	+1.1:5:99.9	N/A	N/A	N/A	23205	Odf2l	NM_025714	HCP
		0.99899				0.99899	0.99899						2.92576	3.30115	chr4	28597906	28597906	28598895	28598895	5	187	169	0.156472		4382993	chr4	32981219	32981569	0	0	N/A	N/A	N/A	N/A	N/A	1	1		-0.929416	3.62284	0.0121212	-.9:4:1.2	N/A	N/A	N/A	141895	Epha7	NM_010141	HCP
				0.104585		0	0.104585				LOC100039974		2.9194	3.30115	chr4	77448926	77448926	77449623	77449623	3	142	115	0.128047		36877448	chr4	40571652	40572002	0	0	77449388	113	2	1	1	0.75	0.75	113:1/1,196:0/1	2.15542	7.22418	0.998567	+2.2:7:99.9	N/A	N/A	N/A	N/A
	0.265469	0.0558882	0.0159681	0.0538922		0.337325	0.391218				wugloy		2.88716	3.30115	chr4	133350663	133350663	133351664	133351664	6	230	220	0.118696		4240978	chr4	129110011	129110361	0	0	N/A	N/A	N/A	N/A	N/A	1	1		1.92377	4.98461	0.795409	-.8:19:39.,+1.9:5:79.5	N/A	N/A	N/A	43137	Arid1a	NM_001080819	HCP
		0.0842006		0.089877		0.0842006	0.174078				LOC100039369, skeyflu		2.90014	3.30115	chr5	30290096	30290096	30291088	30291152	2	221	227	0.0420994		74200621	chr5	104491070	104491420	0	0	30290932	340	4	1	3	0.9375	0.3125	340:1/3,437:0/2,47:1/1,202:0/1	2.98129	20.9079	0.999054	+3.:21:99.9	394315	maternal	8	49104	Il6	NM_031168	ICP
						0	0				Ldb2		1.93982	3.30115	chr5	44958182	44958182	44959179	44959179	7	189	214	0.172551		59532564	chr5	104491070	104491420	0	0	44958794	113	3	2	1	0.5	0.875	172:1/0,192:0/1,113:2/1	1.75286	18.2965	0.998998	+1.8:18:99.9	953308	paternal	12	230764	Ldb2	NM_001077398,NM_010698	ICP
					0.0678643	0	0.0678643						2.00324	3.30115	chr5	75760271	75760271	75761272	75761272	10	220	192	0.236979		28730473	chr5	104491070	104491420	0	0	75760886	114	4	1	3	0.9375	0.3125	15:1/1,183:0/2,114:1/3	2.50807	41.6708	0.999002	+2.5:42:99.9	613855	paternal	6	208581	Pdgfra	NM_001083316	HCP
	0.213622	0.418989		0.0588235		0.632611	0.691434				Svopl		2.90014	3.30115	chr6	37962379	37962379	37963347	37963347	5	206	232	0.101272		7274039	chr6	30688649	30688999	0	0	N/A	N/A	N/A	N/A	N/A	1	1		2.79284	22.2171	0.853457	+2.8:22:85.3	N/A	N/A	N/A	32617	Svopl	NM_177200	LCP
	0.573887					0.573887	0.573887	AW146020			AW146020		2.9194	3.30115	chr6	81889676	81889676	81890663	81890663	12	198	208	0.287587		23032978	chr6	58857017	58857367	0	0	81890572	402	3	0	3	1	0.125	208:0/1,375:0/2,32:1/1,13:1/0,402:0/3,435:0/1	2.9926	20.9811	0.998988	+3.:21:99.9	977906	maternal	5	16514	AW146020	NM_177884	HCP
	0.459459					0.459459	0.459459				Xylt1		2.92576	3.30115	chr7	124564761	124564761	124565759	124565759	12	216	255	0.217429		10189429	chr7	134754514	134754864	0	0	N/A	N/A	N/A	N/A	N/A	1	1		2.62317	66.7455	0.998999	-.6:9:56.3,+2.6:67:99.9	N/A	N/A	N/A	40769	Xylt1	NM_175645	HCP
	0.223223	0.0710711				0.294294	0.294294				Prkcb1		2.0044	3.30115	chr7	129486911	129486911	129487909	129487909	13	236	250	0.219898		5267279	chr7	134754514	134754864	0	0	N/A	N/A	N/A	N/A	N/A	1	1		1.55304	19.2454	0.98999	+1.6:19:99.,-.7:6:12.9	N/A	N/A	N/A	54773	Prkcb1	NM_008855	HCP
	0.0910891	0.133663				0.224752	0.224752						2.90014	3.30115	chr7	141796817	141796817	141797731	141797826	3	257	190	0.0619906		1292253	chr7	140504894	140505244	0	0	141797357	83	2	1	1	0.75	0.75	414:1/0,196:2/0,83:1/1,246:1/0,325:0/1,489:0/1,527:1/1	1.81704	29.4106	0.99901	+1.8:29:99.9	N/A	N/A	N/A	65052	Dock1	NM_001033420	HCP
			0.0974359	0.198974		0.0974359	0.29641				EG621335		2.92576	3.30115	chr8	40452382	40452382	40453356	40453356	4	233	217	0.0770554		28844081	chr8	11608613	11608963	0	0	N/A	N/A	N/A	N/A	N/A	1	1		2.16301	7.23465	0.995897	+2.2:7:99.6	N/A	N/A	N/A	273650	Msr1	NM_031195	ICP
	0.119478			0.124498		0.119478	0.243976						2.91301	3.30115	chr8	53418934	53418934	53419929	53419929	2	151	194	0.067932		32773083	chr8	86192340	86192690	0	0	N/A	N/A	N/A	N/A	N/A	1	1		1.59778	12.2504	0.998996	+1.6:12:99.9	N/A	N/A	N/A	N/A
	0.0918149					0.0918149	0.0918149				Phlppl		2.92576	3.30115	chr8	112393427	112393427	112394405	112394831	9	238	309	0.17182		5504409	chr8	106889545	106889895	0	0	N/A	N/A	N/A	N/A	N/A	1	1		3.34257	32.2527	0.999288	+3.3:32:99.9	273498	paternal	7	90643	Marveld3	NM_212447,NM_028584	HCP
	0.323347					0.323347	0.323347			Nup133	Nup133		1.62827	3.30115	chr8	126454860	126454860	126455827	126455827	12	205	201	0.281616		454992	chr8	126910161	126910511	1	1	N/A	N/A	N/A	N/A	N/A	1	1		1.39604	6.47694	0.334711	-1.2:10:27.3,+1.4:6:33.5	429113	maternal	23	16305	Nup133	NM_172288	HCP
	0.0978044		0.412176			0.50998	0.50998						1.93058	3.30115	chr9	67532535	67532535	67533536	67533536	13	235	242	0.22882		22241739	chr9	89774600	89774950	0	0	N/A	N/A	N/A	N/A	N/A	1	1		-0.963235	6.34983	0.999002	-1.:6:99.9,+1.5:13:97.5	635710	paternal	13	73347	3300001A09Rik	NM_001081314	HCP
		0.627237		0.11332		0.627237	0.740557						1.54866	3.29868	chr3	52667601	52667601	52668602	52668606	13	192	259	0.262729		5626588	chr3	58294517	58294867	0	0	N/A	N/A	N/A	N/A	N/A	1	1						N/A	N/A	N/A	151517	Cog6	NM_026225	HCP
				0.534813		0	0.534813			Serpinb1b	Serpinb1b, Serpinb6b		-1.23145	3.28433	chr13	33180654	33180654	33181644	33181644	3	324	105	0.0873016		13925333	chr13	47106307	47106657	0	0	33181529	380	2	1	1	0.75	0.75	380:1/1	-0.734743	16.5005	0.998991	-.7:17:99.9	N/A	N/A	N/A	5117	Serpinb1b	NM_173052	LCP
		0.351		0.123		0.351	0.474	Gp_dh_C	Gp_dh_C.0	Gp_dh_C.0	Spg3a		-1.96767	3.27582	chr12	71020784	71020784	71021783	71021783	13	243	226	0.23648		1322012	chr12	72343121	72343471	1	1	71021753	469	17	11	6	0.166153	0.928268	469:11/6,453:9/7,205:3/2	-0.777904	19.4903	0.999	-.8:19:99.9	27145	paternal	17	27029	Spg3a	NM_178628	HCP
	0.107249	0.482622		0.0734856		0.589871	0.663357				Aven		1.42126	3.23519	chr2	112430656	112430656	112431655	112431662	14	178	240	0.329682		39880466	chr2	152311450	152311800	0	0	N/A	N/A	N/A	N/A	N/A	1	1		1.28019	26.1978	0.999007	+1.3:26:99.9	N/A	N/A	N/A	98036	Aven	NM_028844	HCP
			1.00084			1.00084	1.00084						-0.995089	3.23519	chr4	53819431	53819613	53820614	53820614	38	335	253	0.530399		13248196	chr4	40571652	40572002	0	0	N/A	N/A	N/A	N/A	N/A	1	1		-1.7024	125.514	0.999155	-1.7:126:99.9	N/A	N/A	N/A	19002	Tmem38b	NM_028053	HCP
						0	0						1.30658	3.22817	chr10	107317925	107317925	107318861	107318861	16	175	183	0.467635		14383975	chr10	92934243	92934593	0	0	107318794	401	6	5	1	0.109375	0.984375	401:5/1,428:0/3,395:1/2,209:1/3,64:1/1	0.795957	9.9629	0.998933	+.8:10:99.9	N/A	N/A	N/A	162842	Ptprq	NM_001081432	ICP
	0.202	0.213		0.045		0.415	0.46						-1.64048	3.18721	chr14	46315896	46315896	46316895	46316895	7	188	253	0.147023		22423430	chr14	68739651	68740001	0	0	N/A	N/A	N/A	N/A	N/A	1	1		-0.972488	16.3466	0.999	-1.:16:99.9	93583	maternal	18	40078	Ddhd1	NM_176845,NM_001039106,NM_001042719	HCP
			0.133733		0.414172	0.133733	0.547904						-0.694559	3.18721	chr4	118220819	118220819	118221820	118221820	25	191	390	0.335951		10535316	chr4	128756461	128756811	0	0	N/A	N/A	N/A	N/A	N/A	1	1		-4.7271	757.099	0.999002	+1.5:7:40.9,-4.7:757:99.9	616061	paternal	9	6486	6330530A05Rik	NM_172383	ICP
	0.344296		0.377184			0.72148	0.72148			Ldlrap1	Ldlrap1		-1.59797	3.15031	chr4	134313269	134313269	134314241	134314241	13	242	275	0.189872		5203569	chr4	129110011	129110361	1	2	N/A	N/A	N/A	N/A	N/A	1	1		-0.786929	10.1006	0.998972	-.8:10:99.9	166520	paternal	18	8589	Ldlrap1	NM_145554	HCP
			0.354291	0.0279441		0.354291	0.382236				Arhgef4		-1.8206	3.07543	chr1	34747197	34747197	34748198	34748198	2	210	205	0.0465041		28499170	chr1	63246693	63247043	0	0	34747248	450	11	10	1	0.00585937	0.999512	261:1/0,395:0/1,450:10/1	-0.906591	18.9368	0.999002	-.9:19:99.9	951100	paternal	6	110869	Arhgef4	NM_183019	HCP
			0.226857			0.226857	0.226857				Ostm1		-2.51109	3.07543	chr10	42391324	42391324	42392306	42392306	6	262	203	0.110781		3530883	chr10	38860757	38861107	0	0	42391625	190	2	0	2	1	0.25	190:0/2	-1.06101	15.9666	0.998983	-1.1:16:99.9	N/A	N/A	N/A	6898	Ostm1	NM_172416	HCP
	0.154489	0.325678		0.0688935		0.480167	0.549061				AI597468		-2.56099	3.07543	chr10	84571559	84571559	84572516	84572516	4	236	157	0.103314		394416	chr10	84966279	84966629	0	0	84571630	408	10	6	4	0.376953	0.828125	408:6/4	-1.09739	8.3822	0.998956	-1.1:8:99.9	516088	paternal	14	6541	AI597468	NM_001013028	HCP
		0.149209				0.149209	0.149209				Iqgap2		-1.17073	3.07543	chr13	96588183	96588183	96589149	96589194	16	245	241	0.273961		12211915	chr13	84376599	84376949	0	0	96588483	183	12	8	4	0.193848	0.927002	22:5/2,238:3/4,204:4/4,183:8/4,491:3/0	-0.824036	21.0629	0.999012	+.7:6:12.,-.8:21:99.9	482173	maternal	6	71694	Iqgap2	NM_027711	HCP
	0.145729			0.0422111		0.145729	0.18794				Ncald		-2.48818	3.07543	chr15	37704192	37704192	37705186	37705186	8	221	234	0.153769		34935839	chr15	72640353	72640703	0	0	N/A	N/A	N/A	N/A	N/A	1	1		-1.01094	25.6596	0.998995	-1.:26:99.9	N/A	N/A	N/A	15970	Ncald	NM_134094	HCP
	0.38391	0.0631365				0.447047	0.447047				Prelid2		-2.53626	3.07543	chr18	42046937	42046937	42047918	42047918	7	212	221	0.146568		28915285	chr18	13131968	13132317	0	0	42047549	121	5	3	2	0.5	0.8125	34:0/1,169:1/1,340:1/0,121:3/2	-0.561179	7.22061	0.998982	+1.3:10:79.3,-.6:7:99.9	N/A	N/A	N/A	61911	Prelid2	NM_029942	HCP
	0.123876			0.020979		0.123876	0.144855			Slc43a3	Slc43a3		1.6106	3.07543	chr2	84790481	84790481	84791481	84791481	14	241	230	0.252571		67520644	chr2	152311450	152311800	0	0	N/A	N/A	N/A	N/A	N/A	1	1		0.984076	11.3539	0.999001	+1.:11:99.9	299919	paternal	41	14169	Slc43a3	NM_021398	HCP
	0.0509491			0.300699	0.027972	0.0509491	0.37962						-1.11072	3.07543	chr3	147856123	147856123	147857123	147857123	9	264	106	0.321612		61188066	chr3	86668382	86668732	0	0	N/A	N/A	N/A	N/A	N/A	1	1		-0.682079	14.9365	0.999001	-.7:15:99.9,+1.:5:2.2	N/A	N/A	N/A	759476	Lphn2	NM_001081298	ICP
				0.580838		0	0.580838				6230409E13Rik		-1.53395	3.07543	chr4	21874834	21874834	21875835	21875835	47	374	123	1.02272		11106059	chr4	32981219	32981569	0	0	21875190	145	7	7	0	0.0078125	1	145:7/0,160:6/0,281:1/1,496:1/1	-2.60321	134.905	0.999002	-2.6:135:99.9	N/A	N/A	N/A	16855	6230409E13Rik	NM_175234	HCP
	0.185			0.477		0.185	0.662						-0.998669	3.07543	chr9	112889683	112889683	112890682	112890682	10	157	296	0.214968		23115408	chr9	89774600	89774950	0	0	112890359	176	2	2	0	0.25	1	448:1/0,216:1/0,176:2/0	-0.830178	27.6579	0.999	-.8:28:99.9	752077	maternal	13	725542	Pdcd6ip	NM_011052	HCP
	0.379347					0.379347	0.379347						-1.61419	3.04979	chr15	78578836	78578836	78579784	78579784	13	287	223	0.192559		5938782	chr15	72640353	72640703	0	0	N/A	N/A	N/A	N/A	N/A	1	1		-1.67858	8.74355	0.998946	-1.7:9:99.9,+1.5:9:17.3	165512	paternal	11	23039	Mfng	NM_008595	ICP
				0.162837	0.729271	0	0.892108				nohose		-1.04234	3.021	chr5	135283194	135283194	135284194	135284194	2	3	578	1.1534		542299	chr5	135825818	135826168	0	0	N/A	N/A	N/A	N/A	N/A	1	1		-2.49023	171.827	0.999001	-2.5:172:99.9	315106	paternal	16	62070	Eln	NM_007925	ICP
[truncated: 51 more columns]

## Sheet: 500bp
rmsk sat	rmsk sine	rmsk line	rmsk ltr	rmsk simple	rmsk low compl	rmsk retro	rmsk sum	aceview proms	aceview 3utr	aceview exons	aceview introns	known or validated icr	dmr log2	dmr fdr	dmr chr	dmr start	dmr peak start	dmr peak stop	dmr stop	dmr num cg	dmr num c	dmr num g	dmr cg obs/exp	ChIP-seq Zfp57+Kap1+Setdb1 peak overlaps w/ DMR	Midpoint distance of DMR to closest Zfp57+... peak	ChIP-seq Zfp57+... chr	ChIP-seq Zfp57+... peak start	ChIP-seq Zfp57+... peak end	Zfp57+... #strict motifs (TGCCGC[AGC]) in DMR	Zfp57+... #motifs (TGCCGC) in DMR	lv snp	lv snp dist	lv num reads	lv num ref	lv num alt	lv mat bino pval	lv pat bino pval	lv all snps (distance:#ref/#alt)	sp dmr log2	sp dmr fdr	sp dmr perc cover	sp all dmrs (log2:fdr:%coverage)	dulac dist	dulac allele	dulac score	mikk dist	mikk prom	mikk refseq	mikk prom class
						0	0	Peg13	Peg13	Peg13	1810044A24Rik	PEG13	-5.32683	157.5	chr15	72639401	72639837	72640334	72641588	95	583	572	0.623028	1	33	chr15	72640353	72640703	5	5	72640869	783	15	15	0	3.05176e-05	1	783:15/0,629:3/1,446:10/0,263:8/0,129:8/0,172:2/0,563:7/0,1462:1/2	-4.99926	354.972	0.999543	-5.:355:100.,+2.3:12:0.	3372	paternal	879	244839	1810044A24Rik	NM_029640	LCP
						0	0	nenesa, tanesa	nenesa	nenesa	Kcnq1	KCNQ1OT1	-5.43832	157.5	chr7	150480945	150481132	150481632	150482769	100	530	474	0.726057	1	154	chr7	150481528	150481878	3	3	150481045	337	20	19	1	2.00272e-05	0.999999	337:19/1,481:17/1,583:14/0	-5.01089	335.908	0.999452	-5.:336:99.9	968	paternal	11	163956	Cdkn1c	NM_009876	HCP
				0.0426419	0.0105803	0	0.0532222	Blcap, Nnat	Blcap, Nnat	Blcap, Nnat	Blcap, Nnat	NNAT	-5.27065	147.133	chr2	157384813	157385809	157386309	157387931	133	808	818	0.627427	1	195	chr2	157386002	157386352	8	8	157386111	52	15	15	0	3.05176e-05	1	828:13/1,815:8/2,452:3/0,249:14/0,241:14/0,52:15/0,1619:8/1,1717:3/1,1748:4/2	-5.40042	341.225	0.999679	-5.4:341:100.	N/A	N/A	N/A	532	Nnat	NM_010923,NM_180960	HCP
				0.00627156	0.0142678	0	0.0205394	Gnas, Nespas	Gnas, sneysmoy	Gnas, Nespas, sneysmoy	Gnas, Nespas	NESPAS	-5.11348	131.704	chr2	174120516	174122609	174123109	174126893	342	1905	1784	0.641731	1	2020	chr2	174121510	174121860	9	11	174124594	1735	18	17	1	7.24792e-05	0.999996	1634:3/0,226:11/0,1735:17/1,2255:4/0,2651:17/1,3879:0/1	-5.63327	325.849	0.999843	-5.6:326:100.	10412	maternal	83	2343	Gnas	NM_010309,NM_001077507,NM_201617,NM_201618	HCP
	0.0429262					0.0429262	0.0429262	H13, Mcts2	H13, Mcts2, mosly	H13, Mcts2, mosly	H13, mosly	MCTS2	-4.58985	129.197	chr2	152512109	152512473	152512964	152513762	76	380	412	0.802427	1	226	chr2	152512535	152512885	3	3	152512770	51	17	16	1	0.000137329	0.999992	51:16/1	-5.62767	337.841	0.999395	-5.6:338:99.9	8832	maternal	66	274	Mcts2	NM_025543	HCP
		0.0254188		0.0398614	0.0439053	0.0254188	0.109185	Gnas, hiririra	Gnas	Gnas, hiririra	Gnas, hiririra	GNAS-EXON1A	-5.10483	126.305	chr2	174151597	174152722	174153222	174155058	212	963	987	0.771959		31643	chr2	174121510	174121860	4	4	174151842	1130	2	1	1	0.75	0.75	1130:1/1	-5.72492	348.799	0.999711	-5.7:349:100.	41493	maternal	83	3493	Gnas	NM_001077510,NM_201616	HCP
						0	0	Air, slogey	Air.1	Air.1	Air.1, Igf2r	IGF2R/AIR	-4.14744	113.618	chr17	12933893	12935010	12935490	12935946	104	481	689	0.644255	1	357	chr17	12935102	12935452	8	8	12935736	486	5	3	2	0.5	0.8125	486:3/2,1224:0/1	-4.57162	285.672	0.999513	-4.6:286:100.	N/A	N/A	N/A	26679	Igf2r	NM_010515	HCP
	0.0504			0.0152	0.0692	0.0504	0.1348	Commd1, Zrsr1	Commd1	Commd1, Zrsr1	Commd1	U2AF1-RS1	-4.90052	107.56	chr11	22871685	22872460	22872961	22874184	126	622	700	0.723183	1	436	chr11	22873196	22873545	1	2	22872443	268	24	24	0	5.96046e-08	1	537:1/1,423:4/1,268:24/0,213:7/0,387:2/0,909:12/0	-5.03323	256.716	0.9996	-5.:257:100.	343	paternal	72	157	Zrsr1	NM_011663	HCP
				0.030349		0	0.030349	Inpp5f		Inpp5f	Inpp5f	INPP5F_V2	-3.7766	99.5871	chr7	135831023	135831430	135831931	135832340	78	331	369	0.841058	1	114	chr7	135831393	135831743	6	6	135831476	205	18	17	1	7.24792e-05	0.999996	349:3/1,205:17/1,43:14/0	-5.65748	325.65	0.999241	-5.7:326:99.9	979	paternal	100	50920	1110007A13Rik	NM_145955	HCP
	0.0442242			0.00914983		0.0442242	0.053374	Plagl1	Plagl1	Plagl1	Plagl1	ZAC1	-4.18409	87.4758	chr10	12809228	12810380	12810881	12811850	123	644	674	0.743006	1	422	chr10	12810786	12811136	6	6	12809839	792	24	19	5	0.00330538	0.999228	329:2/2,792:19/5,1384:2/1,933:9/2,471:1/2	-4.93961	244.995	0.999619	-4.9:245:100.	37719	paternal	277	986	Plagl1	NM_009538	HCP
						0	0	Grb10		Grb10	Grb10	GRB10	-3.4575	74.0984	chr11	11925296	11925696	11926194	11927036	158	621	468	0.945952	1	161	chr11	11926152	11926502	3	4	N/A	N/A	N/A	N/A	N/A	1	1		-5.26279	315.071	0.999426	-5.3:315:99.9	N/A	N/A	N/A	10062	Grb10	NM_010345	HCP
					0.0533224	0	0.0533224	Herc3, Nap1l5	Nap1l5	Nap1l5	Herc3, Nap1l5	NAP1L5	-3.39654	65.8149	chr6	58856120	58856481	58856980	58857338	62	341	304	0.728469	1	238	chr6	58856792	58857142	4	5	N/A	N/A	N/A	N/A	N/A	1	1		-5.24442	254.992	0.99918	-5.2:255:99.9	894	paternal	202	1061	Nap1l5	NM_021432	HCP
				0.121099	0.0193508	0	0.140449	Impact	Impact	Impact	Impact	IMPACT	-3.68431	41.7403	chr18	13130941	13131267	13131760	13132542	90	433	447	0.744455	1	401	chr18	13131968	13132317	5	5	13131354	160	15	14	1	0.000488281	0.999969	160:14/1,508:0/1,40:10/0	-4.53925	180.47	0.999376	-4.5:180:99.9	753255	maternal	5	681	Impact	NM_008378	HCP
						0	0		Zfp777	Zfp777		ZFP777	-2.01055	40.5093	chr6	47974479	47974763	47975264	47975613	74	321	384	0.680783	1	89	chr6	47974782	47975132	3	3	47975351	337	36	17	19	0.69114	0.43397	337:17/19	-5.5677	384.266	0.999119	-5.6:384:99.9	81274	paternal	8	21634	Zfp777	NM_001081382	HCP
	0.0561167					0.0561167	0.0561167						-1.62411	26.3421	chr4	148106527	148106817	148107316	148107417	19	208	218	0.372927		6385695	chr4	154492492	154492842	0	0	148107380	313	5	5	0	0.03125	1	472:1/0,313:5/0	-1.02401	36.0073	0.998878	-1.:36:99.9	105738	maternal	178	71473	Casz1	NM_027195	HCP
		0.175036				0.175036	0.175036				Gpr103		3.20003	26.0185	chr3	36083616	36083796	36084292	36084312	8	150	171	0.217076		8265634	chr3	27818155	27818505	0	0	36083802	242	1	1	0	0.5	1	242:1/0	1.71523	6.91079	0.736011	+1.7:7:73.6,-1.3:11:29.4	428555	paternal	17	35581	Gpr103	NM_198192	HCP
						0	0			Ugcgl2	Ugcgl2		2.63032	22.694	chr14	119441559	119441577	119442076	119442076	6	120	84	0.307738		40381024	chr14	79060619	79060969	0	0	119441995	168	1	1	0	0.5	1	168:1/0	1.87528	9.16798	0.998069	+1.9:9:99.8	884441	maternal	5	55097	Ugcgl2	NM_001081252	HCP
						0	0	Cdh15		Cdh15	Cdh15	CDH15	-2.40678	22.6189	chr8	125388035	125388427	125388928	125389665	63	531	439	0.440524	1	319	chr8	125388994	125389344	2	2	125388852	174	13	9	4	0.133423	0.953857	242:3/2,174:9/4	-4.85681	270.14	0.999387	-4.9:270:99.9,+1.6:7:.2	177813	paternal	9	16262	Cdh15	NM_007662	ICP
						0	0	DUF622	Speer7-ps1	DUF622.12, Speer7-ps1	DUF622.12, Speer7-ps1		1.68044	21.4812	chr5	15219660	15219660	15220043	15220043	3	116	70	0.141502		89271393	chr5	104491070	104491420	0	0	N/A	N/A	N/A	N/A	N/A	1	1		-2.87304	64.9944	0.997396	-2.9:65:99.7	N/A	N/A	N/A	220445	Cacna2d1	NM_009784	HCP
	0.0990099			0.374823		0.0990099	0.473833				Mboat1		-2.48606	20.7877	chr13	30237039	30237066	30237564	30237745	5	123	183	0.156826		16869090	chr13	47106307	47106657	0	0	N/A	N/A	N/A	N/A	N/A	1	1		-0.952125	12.9937	0.998586	-1.:13:99.9	N/A	N/A	N/A	9175	Mboat1	NM_153546	HCP
	0.204236	0.517398		0.101362		0.721634	0.822995				Abcc2		2.29142	20.1818	chr19	43864843	43865021	43865503	43865503	10	148	117	0.38115		NULL	NULL	NULL	NULL	0	0	43865230	32	7	7	0	0.0078125	1	32:7/0,21:2/4,63:1/4	1.29016	9.11172	0.998487	+1.3:9:99.8	772500	paternal	5	8546	Abcc2	NM_013806	ICP
		0.0232558		0.00996678		0.0232558	0.0332226				nehise		1.9089	18.4384	chr5	15005395	15005741	15006126	15006297	8	140	146	0.353033		89485399	chr5	104491070	104491420	0	0	N/A	N/A	N/A	N/A	N/A	1	1		1.02695	7.88781	0.844961	+1.:8:84.5	N/A	N/A	N/A	434710	Cacna2d1	NM_009784	HCP
	0.399002					0.399002	0.399002						1.24274	18.2282	chr5	14970889	14971104	14971598	14971690	12	150	190	0.337263		89519955	chr5	104491070	104491420	0	0	N/A	N/A	N/A	N/A	N/A	1	1		1.44375	8.06937	0.498753	+1.4:8:49.9,-1.:10:29.9	N/A	N/A	N/A	456472	Pclo	NM_011995	HCP
		0.998328				0.998328	0.998328						2.29651	17.5151	chr12	6212061	6212160	6212658	6212658	8	118	139	0.291184		2622062	chr12	3590123	3590473	0	0	N/A	N/A	N/A	N/A	N/A	1	1		1.35003	10.2321	0.802676	+1.4:10:80.3	N/A	N/A	N/A
						0	0	hitusa, Mest		Mest	Mest	MEST	-2.2607	16.991	chr6	30686693	30687389	30687888	30688131	62	375	409	0.581294	1	245	chr6	30687482	30687832	6	6	30686964	675	5	4	1	0.1875	0.96875	675:4/1	-4.82409	224.947	0.999305	-4.8:225:99.9	N/A	N/A	N/A	869	Mest	NM_008590	HCP
				0.0287253		0	0.0287253	Gnas, Nespas	Gnas, Nespas	Gnas, Nespas	Gnas, Nespas	NESP	1.54493	16.7458	chr2	174110602	174110635	174111134	174111158	33	171	184	0.583143		10805	chr2	174121510	174121860	0	0	174110831	54	9	2	7	0.980469	0.0898437	54:2/7	-5.0579	315.535	0.998205	-5.1:316:99.8	498	maternal	83	1282	Gnas	NM_019690,NM_022000	HCP
	0.287856					0.287856	0.287856						2.93211	16.2657	chr12	109521659	109521823	109522322	109522325	7	144	187	0.173128		1244808	chr12	110766401	110767199	0	0	N/A	N/A	N/A	N/A	N/A	1	1		2.47484	23.7632	0.998501	+2.5:24:99.9	N/A	N/A	N/A	22320	1600002O04Rik	NM_001044380	HCP
		0.579817	0.121101			0.700917	0.700917				Stk3		2.75068	16.2632	chr15	35054439	35054439	35054935	35054983	8	103	133	0.317687		37585817	chr15	72640353	72640703	0	0	35054571	116	5	2	3	0.8125	0.5	116:2/3	1.93003	15.4987	0.998165	+1.9:15:99.8	790089	paternal	5	29122	Stk3	NM_019635	HCP
		0.199409		0.184638		0.199409	0.384047				Cacna2d3		-2.56595	15.984	chr14	30271719	30271761	30272262	30272395	12	121	209	0.320772		38467769	chr14	68739651	68740001	0	0	30272108	96	3	0	3	1	0.125	352:1/0,96:0/3,255:0/1	-2.21051	62.4232	0.998523	+1.6:5:99.9,-2.2:62:99.9	N/A	N/A	N/A	261331	Cacna2d3	NM_009785	HCP
						0	0	Peg3, Usp29	Usp29	Peg3, Usp29	Peg3	ZIM2	-1.73726	15.7382	chr7	6682342	6683067	6683567	6683602	63	396	328	0.611142		882	chr7	6681915	6682265	5	5	6682875	442	4	4	0	0.0625	1	442:4/0	-5.19518	246.9	0.999207	-5.2:247:99.9	1109	paternal	981	609	Usp29	NM_021323	HCP
						0	0	Ebf3		Ebf3	Ebf3		2.00207	14.3063	chr7	144459030	144459268	144459769	144459878	13	290	170	0.223611		3954385	chr7	140504894	140505244	0	0	144459695	176	2	1	1	0.75	0.75	350:1/1,176:1/1					143292	paternal	21	45098	Ebf3	NM_010096	HCP
				0.998208		0	0.998208						-1.73472	14.0516	chr16	70777854	70777882	70778374	70778411	3	5	252	1.32619		NULL	NULL	NULL	NULL	0	0	N/A	N/A	N/A	N/A	N/A	1	1		-1.45545	48.9093	0.998208	+1.1:5:2.5,-1.5:49:99.8	N/A	N/A	N/A	464023	Gbe1	NM_028803	HCP
						0	0			Zfp787		ZFP787	-2.22714	13.9548	chr7	6083787	6083912	6084410	6084472	54	256	200	0.722461		544	chr7	6084499	6084849	1	1	6084130	31	15	7	8	0.696381	0.5	31:7/8	-4.42348	220.633	0.998542	-4.4:221:99.9	599664	paternal	981	21786	Zfp787	NM_001013012	HCP
		0.386525		0.124113		0.386525	0.510638						-1.95619	13.7304	chr6	99856928	99856993	99857491	99857491	11	97	148	0.431388		41000018	chr6	58857017	58857367	0	0	N/A	N/A	N/A	N/A	N/A	1	1		-1.44973	38.5321	0.998227	-1.4:39:99.8,+.6:3:.2	N/A	N/A	N/A	182542	Prok2	NM_015768,NM_001037539	HCP
			0.022093			0.022093	0.022093		Rlbp1	Rlbp1	Rlbp1		-1.90337	13.6922	chr7	86519714	86519890	86520390	86520573	13	219	199	0.256236		19370419	chr7	67149550	67149900	0	0	86520045	95	13	9	4	0.133423	0.953857	95:9/4	-1.2576	31.214	0.998837	-1.3:31:99.9	156357	maternal	7	7957	Rlbp1	NM_020599	LCP
						0	0	chersla	Sardh	Sardh			3.06142	13.5687	chr2	27044151	27044163	27044662	27044679	6	125	143	0.177231		NULL	NULL	NULL	NULL	0	0	27044307	106	3	1	2	0.875	0.5	106:1/2,97:1/0,223:0/1	2.1168	9.52224	0.99811	+2.1:10:99.8	178666	paternal	13	23625	Dbh	NM_138942	LCP
						0	0				EG668845andCol25a1		2.38581	13.4107	chr3	129879584	129879617	129880115	129880306	10	149	139	0.348607		43211388	chr3	86668382	86668732	0	0	129879801	65	6	3	3	0.65625	0.65625	65:3/3	2.30837	37.7145	0.998617	+2.3:38:99.9	543607	maternal	5	3711	Col25a1	NM_198711,NM_029838	HCP
	0.296935					0.296935	0.296935				Ostm1		-2.75578	13.2511	chr10	42406891	42406891	42407341	42407412	11	125	115	0.398678		3546220	chr10	38860757	38861107	0	0	N/A	N/A	N/A	N/A	N/A	1	1		0.900944	7.89306	0.059387	+.9:8:5.9	N/A	N/A	N/A	8669	Ostm1	NM_172416	HCP
		0.679513		0.26572		0.679513	0.945233				Thsd7b		-3.28324	12.381	chr1	132055053	132055053	132055545	132055545	5	76	167	0.193823		35973560	chr1	168028684	168029034	0	0	N/A	N/A	N/A	N/A	N/A	1	1						938812	paternal	11	469120	Zp3r	NM_009581	LCP
						0	0				Ccnd2		-3.34424	12.3682	chr6	127091679	127091679	127092176	127092322	7	164	165	0.166334		68234809	chr6	58857017	58857367	0	0	N/A	N/A	N/A	N/A	N/A	1	1		1.04193	6.51468	0.611801	+1.:7:61.2	56540	paternal	10	7387	Ccnd2	NM_009829	HCP
				0.0820669	0.276596	0	0.358663						-1.43371	12.3524	chr13	54210271	54210374	54210868	54210928	8	70	269	0.279129		7104118	chr13	47106307	47106657	0	0	54210882	261	9	5	4	0.5	0.746094	261:5/4,328:1/1,95:1/2	-1.18919	43.39	0.99848	+.9:4:9.6,-1.2:43:99.8	481813	maternal	77	43525	Sfxn1	NM_027324	HCP
	0.119667		0.0728408			0.192508	0.192508				Zdbf2	GPR1-ZDBF2	2.01205	12.2442	chr1	63306791	63306791	63307292	63307751	15	163	247	0.357666		60403	chr1	63246693	63247043	0	0	63307205	163	4	0	4	1	0.0625	227:0/1,209:0/1,163:0/4	1.557	18.3772	0.850156	-3.3:124:37.3,+1.6:18:85.	185686	paternal	18	48008	Gpr1	NM_146250	ICP
	0.12938		0.291105		0.163073	0.420485	0.583558						-1.85709	12.2299	chr5	115336646	115336701	115337202	115337387	9	134	211	0.23587		83536	chr5	115253306	115253656	1	1	115337214	262	1	1	0	0.5	1	262:1/0	-0.661584	10.6793	0.998652	-.7:11:99.9	113324	maternal	9	9796	Oasl2	NM_011854	ICP
						0	0				Rbms3		1.92426	12.0203	chr9	116879638	116879643	116880142	116880142	8	102	133	0.297214		27105115	chr9	89774600	89774950	0	0	N/A	N/A	N/A	N/A	N/A	1	1		1.29427	15.3143	0.99802	-.5:3:63.,+1.3:15:99.8	N/A	N/A	N/A	279623	Rbms3	NM_178660	ICP
	0.384117					0.384117	0.384117						1.94166	11.9263	chr1	184182325	184182418	184182904	184182941	10	161	136	0.28133		16153774	chr1	168028684	168029034	0	0	N/A	N/A	N/A	N/A	N/A	1	1		1.92851	42.6893	0.998379	+1.9:43:99.8	N/A	N/A	N/A	28565	Degs1	NM_007853	HCP
		0.592233	0.355987			0.94822	0.94822				Speer4d, Speer7-ps1		1.54054	11.7708	chr5	15176469	15176637	15177086	15177086	27	190	169	0.51881		89314467	chr5	104491070	104491420	0	0	N/A	N/A	N/A	N/A	N/A	1	1		-2.50784	44.807	0.956311	-2.5:45:95.6	N/A	N/A	N/A	263636	Cacna2d1	NM_009784	HCP
						0	0			LOC100041544	LOC100041544		-2.56036	11.7049	chr1	35866503	35866527	35867027	35867032	7	154	139	0.172989		27380100	chr1	63246693	63247043	0	0	N/A	N/A	N/A	N/A	N/A	1	1		-1.54447	49.5345	0.998113	-1.5:50:99.8	738994	paternal	22	258250	Hs6st1	NM_015818	HCP
						0	0	hitusa		hitusa	hitusa, Mest	MEST	-1.79671	11.6258	chr6	30685332	30685388	30685887	30685954	25	187	139	0.598238		2014	chr6	30687482	30687832	0	0	30685432	206	8	7	1	0.0351562	0.996094	206:7/1	-4.82409	224.947	0.998395	-4.8:225:99.8	N/A	N/A	N/A	2230	Mest	NM_008590	HCP
				0.398291		0	0.398291						2.43155	11.625	chr14	69801123	69801210	69801707	69801707	3	143	142	0.0862799		1061589	chr14	68739651	68740001	0	0	N/A	N/A	N/A	N/A	N/A	1	1		1.59204	12.3723	0.998291	+1.6:12:99.8	180845	paternal	9	7125	Nkx3-1	NM_010921	HCP
	0.14751	0.64751		0.0440613		0.795019	0.83908						2.52516	11.625	chr17	45968359	45968370	45968870	45968880	6	86	135	0.269251		16227033	chr17	29741412	29741762	0	0	N/A	N/A	N/A	N/A	N/A	1	1		-1.79078	16.2528	0.998084	-1.8:16:99.8,+1.2:5:96.	245317	maternal	32	145539	Mrpl14	NM_026732	HCP
						0	0				Socs5		-1.80957	11.5118	chr17	87524516	87524544	87525036	87525036	33	137	166	0.754551		57783189	chr17	29741412	29741762	4	4	N/A	N/A	N/A	N/A	N/A	1	1		-3.7038	179.049	0.998081	-3.7:179:99.8	N/A	N/A	N/A	17998	Socs5	NM_019654	HCP
						0	0	Fbxo31	Fbxo31	Fbxo31	Fbxo31		-1.29168	11.4935	chr8	124083829	124083840	124084341	124084367	18	173	134	0.417738		1305071	chr8	125388994	125389344	0	0	N/A	N/A	N/A	N/A	N/A	1	1		-1.58986	86.1886	0.998145	-1.6:86:99.8	N/A	N/A	N/A	16862	Fbxo31	NM_133765	HCP
						0	0				C330043M08Rik		-1.72156	11.2598	chr6	55264208	55264227	55264722	55264853	12	171	145	0.31216		3592436	chr6	58856792	58857142	0	0	55264504	29	26	15	11	0.278599	0.83653	147:2/0,29:15/11	-1.09939	28.952	0.998452	-1.1:29:99.8	N/A	N/A	N/A	21717	Aqp1	NM_007472	ICP
	0.432892			0.557656		0.432892	0.990548						-2.69841	11.2286	chr8	81944496	81944496	81944996	81945024	1	175	75	0.0402286		4247755	chr8	86192340	86192690	0	0	N/A	N/A	N/A	N/A	N/A	1	1		-0.757884	21.7312	0.99811	-.8:22:99.8	N/A	N/A	N/A	23129	Smad1	NM_008539	HCP
	0.113772		0.227545			0.341317	0.341317	Hnrpc			Hnrpc		3.18442	11.1896	chr14	52699638	52699638	52700138	52700138	3	81	98	0.188964		16039938	chr14	68739651	68740001	0	0	52699698	190	4	2	2	0.6875	0.6875	190:2/2	2.65099	15.5125	0.998004	+2.7:16:99.8	224924	paternal	16	22019	Hnrpc	NM_016884	HCP
						0	0						3.18442	11.1896	chr4	52863539	52863638	52864100	52864100	7	96	112	0.365234		12291993	chr4	40571652	40572002	0	0	52863968	99	3	0	3	1	0.125	99:0/3					N/A	N/A	N/A	3844	Olfr273	NM_146824	LCP
						0	0		Tdrd9	Tdrd9	Tdrd9		-2.65374	11.1778	chr12	113282666	113282684	113283183	113283201	5	134	105	0.190121		2516134	chr12	110766401	110767199	0	0	113282693	241	10	8	2	0.0546875	0.989258	241:8/2,231:9/0	-2.29738	30.8483	0.998134	-2.3:31:99.8	101752	paternal	6	61727	A530050D06Rik	NM_001081169	LCP
			0.856		0.052	0.856	0.908						-2.65374	11.1778	chr12	119748521	119748521	119749020	119749020	3	183	87	0.0940268		8981971	chr12	110766401	110767199	0	0	N/A	N/A	N/A	N/A	N/A	1	1		-2.1872	50.4941	0.998	-2.2:50:99.8,+2.2:22:.2	N/A	N/A	N/A	210679	Sp4	NM_009239	HCP
	0.153535	0.254545	0.383838			0.791919	0.791919				C9		2.16567	11.155	chr15	6399890	6399890	6400384	6400384	8	97	95	0.428866		66240391	chr15	72640353	72640703	0	0	N/A	N/A	N/A	N/A	N/A	1	1		1.61098	19.4563	0.99798	+1.6:19:99.8	14726	paternal	6	5058	C9	NM_013485	ICP
						0	0			Nup133	Nup133		2.99781	10.7889	chr8	126454770	126454770	126455271	126455271	6	113	112	0.237516		455315	chr8	126910161	126910511	0	0	N/A	N/A	N/A	N/A	N/A	1	1		1.79698	6.10167	0.996016	-.6:6:19.9,+1.8:6:99.6	429023	maternal	23	16395	Nup133	NM_172288	HCP
			0.66055			0.66055	0.66055						3.00801	10.7758	chr12	25897144	25897211	25897688	25897688	5	111	133	0.184244		22307118	chr12	3590123	3590473	0	0	N/A	N/A	N/A	N/A	N/A	1	1		1.81959	10.1501	0.998165	+1.8:10:99.8	380681	maternal	9	118211	Id2	NM_010496	HCP
						0	0				Atp8b1		2.77864	10.7717	chr18	64768170	64768170	64768629	64768811	4	141	130	0.13988		51636348	chr18	13131968	13132317	0	0	64768459	59	2	1	1	0.75	0.75	59:1/1	1.7461	8.30839	0.998442	+1.7:8:99.8	547129	paternal	6	50484	Atp8b1	NM_001001488	HCP
			0.271784			0.271784	0.271784						2.78891	10.7588	chr14	26618598	26618598	26619079	26619079	9	123	126	0.279326		42120987	chr14	68739651	68740001	0	1	N/A	N/A	N/A	N/A	N/A	1	1		3.13899	49.9243	0.997925	+3.1:50:99.8	87469	maternal	6	42557	Anxa11	NM_013469	HCP
0.998047						0	0.998047		rinone	rinone	remene		1.6837	10.6686	chr9	3005990	3006000	3006501	3006501	9	111	69	0.60047		86768529	chr9	89774600	89774950	0	0	N/A	N/A	N/A	N/A	N/A	1	1		-9.3647	893.183	0.998047	-9.4:893:99.8,+3.6:295:99.8	N/A	N/A	N/A	328740	Alkbh8	NM_026303	ICP
	0.339695					0.339695	0.339695				nokaro		2.32642	10.6498	chr17	67949644	67949644	67950068	67950167	11	136	129	0.327918		38208319	chr17	29741412	29741762	0	0	N/A	N/A	N/A	N/A	N/A	1	1		2.35824	41.1038	0.998092	+2.4:41:99.8	N/A	N/A	N/A	30419	Lrrc30	NM_001033340	LCP
						0	0		huhuya	huhuya	pleegee		-2.1628	10.5424	chr17	27682828	27682886	27683384	27683394	23	184	137	0.516423		1311514	chr17	28994450	28994800	0	0	N/A	N/A	N/A	N/A	N/A	1	1		-2.70672	94.3891	0.998236	-2.7:94:99.8	155883	paternal	7	10198	Hmga1	NM_016660,NM_001025427,NM_001039356	HCP
				0.0967078		0	0.0967078						-3.29374	10.1655	chr14	76909053	76909053	76909538	76909538	9	112	120	0.324777		2151498	chr14	79060619	79060969	0	0	N/A	N/A	N/A	N/A	N/A	1	1						2830	maternal	29	5182	Tsc22d1	NM_009366	HCP
	0.232323		0.543434			0.775758	0.775758						-3.29374	10.1655	chr7	116400891	116400891	116401385	116401385	1	150	103	0.0319741		3633407	chr7	112767556	112767906	0	0	N/A	N/A	N/A	N/A	N/A	1	1		-0.711343	4.97089	0.99798	-.7:5:99.8	227254	maternal	17	88864	Lmo1	NM_057173	HCP
	0.281481			0.298148		0.281481	0.57963				smarpy		-1.23069	10.0192	chr12	71788539	71788561	71789061	71789078	16	172	95	0.527785		554487	chr12	72343121	72343471	0	0	N/A	N/A	N/A	N/A	N/A	1	1		-3.71712	186.491	0.998148	-3.7:186:99.8	794900	paternal	17	137461	Frmd6	NM_028127	HCP
		0.150519	0.0207612			0.17128	0.17128				Bcar3		-1.65966	9.8441	chr3	122148371	122148441	122148937	122148948	9	142	177	0.206613		35480103	chr3	86668382	86668732	0	0	N/A	N/A	N/A	N/A	N/A	1	1		-1.37752	42.7031	0.99827	-1.4:43:99.8	940308	paternal	7	26127	Bcar3	NM_013867	HCP
	0.279152			0.30212		0.279152	0.581272				Vps37b		-1.05087	9.73361	chr5	124459679	124459725	124460226	124460244	8	214	72	0.293354		5704131	chr5	130163918	130164268	0	0	124460148	172	13	8	5	0.290527	0.866577	172:8/5	-1.02297	49.3363	0.998233	-1.:49:99.8	9531	paternal	5	20590	Vps37b	NM_177876	HCP
	0.0381166					0.0381166	0.0381166				EG215714, Nav1		2.38469	9.41446	chr1	137487250	137487250	137487695	137487695	10	131	110	0.308813		30541386	chr1	168028684	168029034	0	0	N/A	N/A	N/A	N/A	N/A	1	1		1.81819	17.3409	0.997758	+1.8:17:99.8	307112	paternal	7	6401	EG215714	NM_175447	HCP
	0.213368					0.213368	0.213368				Esrrg		2.27712	9.41446	chr1	189698083	189698145	189698603	189698860	11	214	164	0.243532		21669613	chr1	168028684	168029034	0	0	N/A	N/A	N/A	N/A	N/A	1	1		1.8631	22.7956	0.998715	+1.9:23:99.9	N/A	N/A	N/A	123154	Esrrg	NM_011935	HCP
		0.814				0.814	0.814						2.46624	9.41446	chr17	3056182	3056182	3056681	3056681	7	76	109	0.421656		3197355	chr17	6253612	6253962	0	0	N/A	N/A	N/A	N/A	N/A	1	1		-2.30292	20.9084	0.998	-2.3:21:99.8	N/A	N/A	N/A	340524	Tiam2	NM_011878	ICP
						0	0				Slc10a5andImpa1		2.47006	9.41446	chr3	10319123	10319123	10319601	10319601	7	104	98	0.328297		17498968	chr3	27818155	27818505	0	0	10319413	51	4	3	1	0.3125	0.9375	51:3/1,139:2/1	1.97711	26.18	0.997912	+2.:26:99.8	N/A	N/A	N/A	10249	Impa1	NM_018864	HCP
	0.385246	0.154098		0.0393443		0.539344	0.578689				Creb1		1.37759	9.24724	chr1	64599690	64599690	64600102	64600299	12	118	133	0.465656		1353127	chr1	63246693	63247043	0	0	64599999	103	12	7	5	0.387207	0.806152	103:7/5	1.05563	3.73902	0.290164	-1.:9:14.4,+1.1:4:29.	N/A	N/A	N/A	20813	Creb1	NM_009952,NM_133828	HCP
						0	0			Plec1			-1.30747	9.19966	chr15	76011065	76011103	76011603	76011621	39	233	142	0.655383		3370815	chr15	72640353	72640703	1	3	N/A	N/A	N/A	N/A	N/A	1	1		-1.81107	95.7301	0.998205	-1.8:96:99.8	52155	maternal	6	5058	Eppk1	NM_144848	HCP
		0.184891		0.234592		0.184891	0.419483				4933407C03Rik		-1.86972	8.95567	chr8	119891279	119891279	119891778	119891781	10	104	157	0.307447		5497639	chr8	125388994	125389344	0	0	119891703	174	7	4	3	0.5	0.773438	174:4/3,238:2/0	-0.667508	8.72051	0.998012	-.7:9:99.8	N/A	N/A	N/A	130411	Plcg2	NM_172285	HCP
	0.269006		0.477583	0.0604288		0.746589	0.807018						-1.55453	8.5348	chr12	66610931	66610942	66611443	66611443	8	96	144	0.296296		5732109	chr12	72343121	72343471	0	0	N/A	N/A	N/A	N/A	N/A	1	1		-0.88756	19.5416	0.998051	-.9:20:99.8	N/A	N/A	N/A	339364	C79407	NM_172578	HCP
						0	0				Col23a1		2.66085	8.42958	chr11	51224558	51224558	51225059	51225063	11	127	153	0.285883		28351440	chr11	22873196	22873545	0	0	51224641	168	7	2	5	0.9375	0.226562	168:2/5	2.28183	20.7778	0.998024	-.9:10:18.2,+2.3:21:99.8	208716	maternal	11	121637	Col23a1	NM_153393	HCP
	0.342199		0.070922	0.0868794		0.413121	0.5						2.65231	8.42958	chr3	88073085	88073210	88073648	88073648	5	149	119	0.158761		1404810	chr3	86668382	86668732	0	0	N/A	N/A	N/A	N/A	N/A	1	1		2.3198	22.2697	0.998227	+2.3:22:99.8,-1.3:15:11.2	166795	paternal	5	16479	Rhbg	NM_021375	HCP
	0.0826772					0.0826772	0.0826772				Ppp1r9a		2.20482	8.41844	chr6	4947373	4947386	4947880	4947880	7	116	104	0.294181		249591	chr6	4697861	4698211	0	0	4947821	188	4	4	0	0.0625	1	11:1/0,55:2/1,113:1/1,188:4/0	1.40418	10.9773	0.998031	+1.4:11:99.8	N/A	N/A	N/A	94554	Ppp1r9a	NM_181595	HCP
	0.00186567	0.352612		0.0783582		0.354478	0.432836			slarsny	Inpp5d		2.02819	8.41546	chr1	89551302	89551302	89551803	89551837	7	128	106	0.276017		26304702	chr1	63246693	63247043	0	0	89551642	89	13	6	7	0.709473	0.5	89:6/7	2.16997	50.1275	0.998134	+2.2:50:99.8	N/A	N/A	N/A	34849	Inpp5d	NM_010566	LCP
						0	0						2.40839	8.40677	chr2	74028766	74028766	74029266	74029266	10	112	108	0.41336		78282609	chr2	152311450	152311800	0	0	N/A	N/A	N/A	N/A	N/A	1	1		1.90849	17.9768	0.998004	+1.9:18:99.8	388109	paternal	7	281415	Atp5g3	NM_175015	HCP
	0.216807					0.216807	0.216807			Olfr70	Olfr70		2.16814	8.40677	chr4	43709741	43709741	43710242	43710335	11	149	168	0.261026		3138211	chr4	40571652	40572002	0	0	43709980	12	7	5	2	0.226562	0.9375	12:5/2,16:2/1	2.77976	33.1876	0.998319	+2.8:33:99.8	46721	paternal	6	1698	Olfr70	NM_019485	ICP
						0	0						-3.0236	8.34555	chr1	91195127	91195127	91195627	91195627	8	128	110	0.284091		27948509	chr1	63246693	63247043	0	0	91195485	108	3	3	0	0.125	1	108:3/0	-1.25585	12.7463	0.998004	-1.3:13:99.8	N/A	N/A	N/A	155758	Centg2	NM_178119,NM_001037136	HCP
	0.188513			0.0633284		0.188513	0.251841	Zfp111		Zfp111	Zfp111		-2.88648	8.29277	chr7	24992450	24992450	24992870	24993128	20	203	141	0.473745		5585291	chr7	30577905	30578255	0	0	24993105	445	2	1	1	0.75	0.75	207:0/1,445:1/1	-3.52408	80.133	0.998527	-3.5:80:99.9	294133	paternal	6	28129	Zfp109	NM_020262	ICP
						0	0	rerarira	Wfdc5	Wfdc5			2.15659	8.26297	chr2	164002571	164002571	164003060	164003060	7	131	119	0.219578		6616639	chr2	157386002	157386352	0	0	164002730	86	3	2	1	0.5	0.875	86:2/1,17:1/0,24:0/1	1.68227	13.1322	0.997959	+1.7:13:99.8	680512	paternal	7	3906	Wfdc5	NM_145369	ICP
						0	0	sloysaw		sloysaw	manuhe, Msi2		2.90421	8.23653	chr11	88175240	88175268	88175768	88175788	6	163	130	0.155168		65302143	chr11	22873196	22873545	1	1	N/A	N/A	N/A	N/A	N/A	1	1		2.41868	15.5027	0.998179	-.9:26:20.9,+2.4:16:99.8	N/A	N/A	N/A	157821	Mrps23	NM_024174	HCP
					0.0623441	0	0.0623441				Col13a1		3.09876	8.23163	chr10	61383318	61383391	61383864	61384119	12	240	211	0.18981		17818473	chr10	79202017	79202367	1	1	61383770	142	2	1	1	0.75	0.75	142:1/1,212:0/1	2.30514	26.7981	0.998753	+2.3:27:99.9	136788	paternal	10	56538	Col13a1	NM_007731	HCP
	0.459677				0.0423387	0.459677	0.502016				0610010F05Rik		3.10518	8.23163	chr11	23528200	23528200	23528695	23528695	4	87	93	0.244716		655077	chr11	22873196	22873545	0	0	N/A	N/A	N/A	N/A	N/A	1	1		2.06158	9.5904	0.856855	+2.1:10:85.7	637608	maternal	7	3431	0610010F05Rik	NM_027860	HCP
	0.314741			0.0756972		0.314741	0.390438						3.10518	8.23163	chr11	38254302	38254302	38254803	38254803	3	102	117	0.125943		15381182	chr11	22873196	22873545	0	0	N/A	N/A	N/A	N/A	N/A	1	1		2.90443	18.9662	0.998008	+2.9:19:99.8	N/A	N/A	N/A
						0	0	ronahe					3.10518	8.23163	chr11	64131129	64131129	64131543	64131543	4	88	73	0.257783		41257965	chr11	22873196	22873545	0	0	64131427	91	1	0	1	1	0.5	91:0/1	2.30756	9.3343	0.99759	+2.3:9:99.8	N/A	N/A	N/A	117204	Hs3st3a1	NM_178870	HCP
	0.21308					0.21308	0.21308						3.12429	8.23163	chr11	68475718	68475718	68476191	68476191	8	110	113	0.304425		45602584	chr11	22873196	22873545	0	0	N/A	N/A	N/A	N/A	N/A	1	1		2.99616	22.8807	0.99789	+3.:23:99.8	373288	paternal	6	29198	Myh10	NM_175260	HCP
	0.380583					0.380583	0.380583				Pecam1		2.7062	8.23163	chr11	106566855	106566855	106567348	106567369	6	146	105	0.201174		83693741	chr11	22873196	22873545	0	0	N/A	N/A	N/A	N/A	N/A	1	1		1.52912	6.94674	0.998058	+1.5:7:99.8	N/A	N/A	N/A	7740	Pecam1	NM_001032378,NM_008816	ICP
			0.212982			0.212982	0.212982						3.11158	8.23163	chr12	26658419	26658419	26658911	26658911	4	101	105	0.185573		23068367	chr12	3590123	3590473	0	0	N/A	N/A	N/A	N/A	N/A	1	1						N/A	N/A	N/A	439702	Rnf144	NM_001081977,NM_080563	HCP
			0.852			0.852	0.852		A930016P21Rik	A930016P21Rik			3.11158	8.23163	chr15	31553576	31553576	31554075	31554075	5	117	120	0.177707		41086702	chr15	72640353	72640703	0	0	N/A	N/A	N/A	N/A	N/A	1	1		2.03561	6.62548	0.998	+2.:7:99.8	N/A	N/A	N/A	22204	A930016P21Rik	NM_026546	HCP
	0.0547945		0.481409			0.536204	0.536204						2.63124	8.23163	chr15	99713026	99713026	99713524	99713536	8	116	116	0.30321		11694	chr15	99701412	99701762	0	0	N/A	N/A	N/A	N/A	N/A	1	1		1.90529	19.4436	0.998043	+1.9:19:99.8	385591	paternal	7	47063	1700030F18Rik	NM_028180	ICP
	0.15625					0.15625	0.15625			Opa1	Opa1		2.63124	8.23163	chr16	29611746	29611746	29612245	29612353	6	117	136	0.228884		NULL	NULL	NULL	NULL	0	0	29611928	68	2	2	0	0.25	1	234:0/1,68:2/0	1.30257	13.1872	0.955592	+1.3:13:95.6	N/A	N/A	N/A	32819	Opa1	NM_133752	HCP
	0.371648					0.371648	0.371648						2.7062	8.23163	chr18	66555133	66555133	66555633	66555654	3	100	111	0.140811		53423251	chr18	13131968	13132317	0	0	N/A	N/A	N/A	N/A	N/A	1	1		3.0423	24.7704	0.998084	+3.:25:99.8	N/A	N/A	N/A	62624	Pmaip1	NM_021451	HCP
			0.26749			0.26749	0.26749						2.9205	8.23163	chr3	3049106	3049106	3049591	3049591	4	76	122	0.209232		24768981	chr3	27818155	27818505	0	0	N/A	N/A	N/A	N/A	N/A	1	1		-2.67269	28.629	0.286008	-2.7:29:28.6	N/A	N/A	N/A	458495	Hnf4g	NM_013920	ICP
	0.508475					0.508475	0.508475				Fgd2		1.98558	8.03085	chr17	29503221	29503221	29503718	29503751	9	124	133	0.289231		238101	chr17	29741412	29741762	0	0	N/A	N/A	N/A	N/A	N/A	1	1		-1.69157	66.4706	0.998117	-1.7:66:99.8	333604	paternal	12	5863	Fgd2	NM_013710	LCP
	0.461111				0.0648148	0.461111	0.525926						-1.99893	8.00786	chr15	12031971	12031971	12032470	12032510	7	93	143	0.283706		60608287	chr15	72640353	72640703	0	0	12032210	11	1	1	0	0.5	1	11:1/0	-0.933176	13.1337	0.998148	-.9:13:99.8	740083	maternal	12	15136	Zfr	NM_011767	HCP
				0.101594		0	0.101594						-2.78232	7.54856	chr1	90770228	90770228	90770729	90770729	3	141	85	0.125407		27523611	chr1	63246693	63247043	0	0	90770352	127	1	1	0	0.5	1	127:1/0	-1.02809	6.64809	0.998008	-1.:7:99.8	N/A	N/A	N/A	173462	Arl4c	NM_177305	HCP
		0.447863				0.447863	0.447863						-1.47971	7.3571	chr13	42088466	42088514	42089009	42089050	13	114	143	0.46571		5017724	chr13	47106307	47106657	0	0	N/A	N/A	N/A	N/A	N/A	1	1		-0.945663	23.1698	0.998291	+.9:5:20.9,-.9:23:99.8	634245	paternal	6	58423	Hivep1	NM_007772	HCP
			0.92268			0.92268	0.92268						-1.517	7.35051	chr10	82034061	82034061	82034448	82034448	19	93	108	0.732079		2831233	chr10	79202847	79203197	2	2	N/A	N/A	N/A	N/A	N/A	1	1		-1.07652	26.6245	0.997423	-1.1:27:99.7	928800	paternal	11	58079	Tdg	NM_011561,NM_172552	HCP
			0.548291			0.548291	0.548291				Brf1		-1.74089	7.35051	chr12	114233666	114233847	114234338	114234338	14	165	170	0.335401		3467202	chr12	110766401	110767199	0	0	N/A	N/A	N/A	N/A	N/A	1	1		-1.50529	42.7054	0.998514	-1.5:43:99.9	336910	paternal	8	3166	Brf1	NM_028193	HCP
						0	0	SnrpnandSnurf		SnrpnandSnurf	SnrpnandSnurf	SNURF/SNRPN	-2.60253	7.35051	chr7	67149546	67149546	67150028	67150142	27	194	127	0.653137	1	119	chr7	67149550	67149900	5	5	N/A	N/A	N/A	N/A	N/A	1	1		-4.3183	130.342	0.998325	-4.3:130:99.8	N/A	N/A	N/A	1504	Snrpn,Snurf	NM_013670,NM_033174	ICP
						0	0	Homer3	Ddx49, Homer3	Ddx49, Homer3			-1.56412	7.26066	chr8	72816915	72816915	72817416	72817419	21	146	165	0.439352		13375348	chr8	86192340	86192690	0	0	N/A	N/A	N/A	N/A	N/A	1	1		-2.10617	107.448	0.99802	-2.1:107:99.8	213480	paternal	18	7436	Ddx49	NM_001024922	HCP
						0	0	Col7a1		Col7a1	Col7a1		-1.58015	7.26066	chr9	108877250	108877270	108877770	108877839	12	139	211	0.24099		19102770	chr9	89774600	89774950	0	0	N/A	N/A	N/A	N/A	N/A	1	1		-1.1177	35.4904	0.998305	-1.1:35:99.8	84452	paternal	14	16196	Pfkfb4	NM_173019	HCP
						0	0				Tspan5		1.59602	7.24902	chr3	138527205	138527205	138527704	138527704	13	117	119	0.46592		51858898	chr3	86668382	86668732	0	0	138527608	153	12	8	4	0.193848	0.927002	1:2/2,153:8/4	1.16379	14.3571	0.998	+1.2:14:99.8	N/A	N/A	N/A	122534	Tspan5	NM_019571	HCP
			0.184366		0.188791	0.184366	0.373156						-1.65936	7.24862	chr5	133197590	133197590	133198084	133198267	14	185	159	0.322217		2628064	chr5	135825818	135826168	0	0	133198009	172	8	6	2	0.144531	0.964844	172:6/2	-4.51959	239.883	0.998525	-4.5:240:99.9	N/A	N/A	N/A	181377	Auts2	NM_177047	HCP
	0.433134	0.251497				0.684631	0.684631		Brf2	Brf2	Brf2		1.57682	7.23816	chr8	28237482	28237482	28237982	28237982	9	98	118	0.389139		16628944	chr8	11608613	11608963	0	0	N/A	N/A	N/A	N/A	N/A	1	1		1.88401	37.7148	0.998004	+1.9:38:99.8	968798	paternal	66	378	Brf2	NM_025686	HCP
						0	0	kuhone	kuhone	kuhone	Bsn, kuhone		-1.60019	7.22844	chr9	108039991	108039991	108040486	108040486	15	158	103	0.456249		18265464	chr9	89774600	89774950	0	0	N/A	N/A	N/A	N/A	N/A	1	1		-1.05895	24.2658	0.997984	+1.8:20:13.1,-1.1:24:99.8	41639	paternal	7	45209	Apeh	NM_146226	HCP
	0.358238				0.0363985	0.358238	0.394636						-2.15163	7.21905	chr12	103683784	103683787	103684288	103684305	3	123	110	0.115521		7082755	chr12	110766401	110767199	0	0	N/A	N/A	N/A	N/A	N/A	1	1		-1.23219	24.4556	0.998084	-1.2:24:99.8	311966	paternal	14	7877	Lgmn	NM_011175	HCP
			0.981884			0.981884	0.981884			flarty	flarty, Ptprq		-1.3306	7.0604	chr10	107055280	107055283	107055782	107055831	18	127	125	0.624756		14121138	chr10	92934243	92934593	0	0	N/A	N/A	N/A	N/A	N/A	1	1		-1.79497	85.5575	0.998188	-1.8:86:99.8	N/A	N/A	N/A	99803	Ptprq	NM_001081432	ICP
		0.758621				0.758621	0.758621						-2.35689	6.95724	chr7	149713464	149713534	149714032	149714043	12	131	146	0.363275		52427	chr7	149766006	149766356	0	0	N/A	N/A	N/A	N/A	N/A	1	1		0.67989	7.78881	0.998276	+.7:8:99.8,-1.2:14:76.4	766513	paternal	11	5057	Mrpl23	NM_011288	HCP
						0	0						2.1666	6.95422	chr12	111494954	111494954	111495446	111495501	10	164	111	0.300483		728428	chr12	110766401	110767199	0	0	N/A	N/A	N/A	N/A	N/A	1	1		1.65373	16.8347	0.998175	+1.7:17:99.8,-1.:22:29.	439507	paternal	9	21985	Dio3	NM_172119	HCP
						0	0			Chrna2			-1.05162	6.93175	chr14	66767735	66767745	66768245	66768264	29	178	113	0.762703		1971826	chr14	68739651	68740001	0	1	66767936	59	55	33	22	0.0885007	0.947605	145:11/0,103:8/8,59:33/22,44:13/4	-2.3839	209.42	0.998113	-2.4:209:99.8	N/A	N/A	N/A	8439	Chrna2	NM_144803	LCP
						0	0						-1.37383	6.82014	chr11	16415246	16415246	16415745	16415745	23	121	160	0.59282		3505480	chr11	19920801	19921151	0	0	16415369	127	24	14	10	0.270628	0.846272	127:14/10,93:2/6	-5.59323	459.072	0.998	-5.6:459:99.8	N/A	N/A	N/A	9092	Sec61g	NM_011343	HCP
		0.997817				0.997817	0.997817						1.22111	6.74054	chr5	15039825	15039825	15040282	15040282	6	129	102	0.20839		89451191	chr5	104491070	104491420	0	0	N/A	N/A	N/A	N/A	N/A	1	1		-1.43825	29.7834	0.969432	-1.4:30:96.9	N/A	N/A	N/A	400280	Cacna2d1	NM_009784	HCP
				0.409182		0	0.409182			Fndc3b	Fndc3b		-2.03946	6.6645	chr3	27325037	27325037	27325537	27325537	4	203	63	0.156384		493043	chr3	27818155	27818505	0	0	27325156	131	2	2	0	0.25	1	160:2/0,131:2/0,1:1/0,18:1/0	-1.34336	25.9993	0.998004	-1.3:26:99.8	N/A	N/A	N/A	55265	Ghsr	NM_177330	HCP
						0	0	Agtr1a	Agtr1a	Agtr1a	Agtr1a		-1.96414	6.4828	chr13	30437059	30437059	30437558	30437562	10	127	116	0.341434		16669171	chr13	47106307	47106657	0	0	30437411	102	2	0	2	1	0.25	102:0/2	-0.844074	9.94568	0.998016	-.8:10:99.8	N/A	N/A	N/A	9234	Agtr1a	NM_177322	HCP
	0.255144					0.255144	0.255144				Col4a4		2.11079	6.4047	chr1	82539070	82539070	82539555	82539555	5	110	98	0.224954		19292445	chr1	63246693	63247043	0	0	82539226	87	5	5	0	0.03125	1	25:2/0,72:4/0,87:5/0,47:1/0	2.10627	35.8071	0.997942	+2.1:36:99.8	N/A	N/A	N/A	42297	Col4a4	NM_007735	ICP
	0.259406			0.10495		0.259406	0.364356				Cacna1d		2.02776	6.4047	chr14	30915791	30915791	30916292	30916295	8	107	116	0.324847		37823783	chr14	68739651	68740001	0	0	30915822	220	2	1	1	0.75	0.75	220:1/1,122:0/1	1.15986	17.1066	0.99802	+1.2:17:99.8	N/A	N/A	N/A	81138	Chdh	NM_175343,NM_172264	ICP
					0.238889	0	0.238889				Dock7		-1.43207	6.36618	chr4	98680689	98680727	98681228	98681228	10	81	176	0.378086		30075677	chr4	128756461	128756811	0	0	N/A	N/A	N/A	N/A	N/A	1	1		-1.667	69.9447	0.998148	-1.7:70:99.8	N/A	N/A	N/A	16456	Angptl3	NM_013913	LCP
				0.0923913		0	0.0923913		Arhgef4, BC043098	Arhgef4, BC043098			-1.92552	6.36569	chr1	34872223	34872284	34872774	34872774	10	164	102	0.329388		28374369	chr1	63246693	63247043	0	0	34872274	255	6	4	2	0.34375	0.890625	255:4/2,71:1/1	-1.20712	26.0102	0.998188	-1.2:26:99.8	N/A	N/A	N/A	14157	Arhgef4	NM_183019	HCP
				0.0507812		0	0.0507812						2.00497	6.36569	chr11	101788035	101788035	101788533	101788546	9	111	142	0.291778		78914920	chr11	22873196	22873545	0	0	N/A	N/A	N/A	N/A	N/A	1	1		1.77125	25.3799	0.998047	+1.8:25:99.8	298012	maternal	9	34367	Meox1	NM_010791	ICP
						0	0						1.92642	6.36569	chr15	37293349	37293349	37293843	37293851	4	163	105	0.117324		35346928	chr15	72640353	72640703	0	0	37293570	26	2	0	2	1	0.25	26:0/2	2.77564	25.4248	0.970179	+2.8:25:97.	N/A	N/A	N/A	130848	Grhl2	NM_026496	HCP
						0	0						1.92291	6.36569	chr2	64694060	64694060	64694561	64694574	9	94	86	0.572241		87617308	chr2	152311450	152311800	1	1	64694089	222	3	3	0	0.125	1	222:3/0,161:1/1	-4.3043	147.733	0.720388	-4.3:148:72.	N/A	N/A	N/A	164763	Grb14	NM_016719	HCP
	0.0108499		0.518987	0.0415913		0.529837	0.571429	peeflu					2.15388	6.36569	chr5	142825989	142825989	142826488	142826541	10	124	143	0.311302		1064713	chr5	143890803	143891153	0	0	142826484	245	3	1	2	0.875	0.5	148:1/0,245:1/2	1.91118	11.4028	0.998192	+1.9:11:99.8	258522	paternal	17	50961	Foxk1	NM_199068	HCP
						0	0						1.82912	6.36569	chr6	134864310	134864429	134864914	134864948	10	185	128	0.269426		76007437	chr6	58857017	58857367	0	0	N/A	N/A	N/A	N/A	N/A	1	1		1.09217	7.88794	0.887324	+1.1:8:88.7	459596	paternal	63	5624	Cdkn1b	NM_009875	HCP
	0.794971				0.0851064	0.794971	0.880077		BC057627	BC057627	BC057627		2.14681	6.36569	chr7	17003369	17003394	17003885	17003885	4	93	132	0.168133		3106580	chr7	13896872	13897222	0	0	N/A	N/A	N/A	N/A	N/A	1	1		-1.0313	18.3447	0.280464	-1.:18:28.	298113	maternal	6	17270	BC057627	NM_198631	HCP
						0	0				Hs1bp3		-2.86901	6.33287	chr12	8333704	8333704	8334205	8334205	12	132	109	0.417848		4743657	chr12	3590123	3590473	0	0	8334200	245	2	1	1	0.75	0.75	245:1/1	2.31751	22.2691	0.998008	+2.3:22:99.8,-1.3:9:9.2	N/A	N/A	N/A	13939	Hs1bp3	NM_021429	HCP
				0.0755064		0	0.0755064						-1.45336	6.24453	chr4	105751785	105751785	105752075	105752327	8	172	98	0.257238		23004580	chr4	128756461	128756811	0	0	N/A	N/A	N/A	N/A	N/A	1	1		-1.55882	54.7623	0.998158	-1.6:55:99.8	N/A	N/A	N/A	383149	Pcsk9	NM_153565	HCP
	0.21281					0.21281	0.21281	Hrb			Hrb		2.59681	6.17235	chr1	82870687	82870687	82871170	82871170	6	94	111	0.277746		19624061	chr1	63246693	63247043	0	0	N/A	N/A	N/A	N/A	N/A	1	1		1.9366	14.7849	0.997934	+1.9:15:99.8	N/A	N/A	N/A	35130	Hrb	NM_010472	HCP
	0.389113		0.280242			0.669355	0.669355				Glt28d2and9930021J17Rik		2.4424	6.17235	chr3	85634556	85634556	85635051	85635051	3	100	122	0.121721		1033753	chr3	86668382	86668732	0	0	N/A	N/A	N/A	N/A	N/A	1	1		1.98521	22.6684	0.568548	+2.:23:56.9	256506	maternal	6	54759	Glt28d2	NM_177130	HCP
						0	0		Gper	Gper	3110082I17Rik		-1.20846	6.17235	chr5	139902103	139902103	139902604	139902615	27	177	136	0.574277		3988619	chr5	143890803	143891153	1	1	N/A	N/A	N/A	N/A	N/A	1	1		-1.15012	49.9725	0.998051	-1.2:50:99.8	671050	paternal	27	3471	Gpr30	NM_029771	ICP
				0.0695297		0	0.0695297				Sdk1		2.31847	6.17235	chr5	142407164	142407164	142407652	142407652	6	71	115	0.358604		1483570	chr5	143890803	143891153	0	0	N/A	N/A	N/A	N/A	N/A	1	1		1.74047	19.3265	0.997955	+1.7:19:99.8	677347	paternal	17	74924	Sdk1	NM_177879	LCP
	0.383442					0.383442	0.383442	kunisu		Slc25a26	Slc25a26		2.61452	6.17235	chr6	94485650	94485650	94486108	94486108	6	83	109	0.303747		35628687	chr6	58857017	58857367	0	0	94485780	99	2	1	1	0.75	0.75	99:1/1,179:1/1	1.521	5.09361	0.960784	+1.5:5:96.1,-.5:4:13.5	N/A	N/A	N/A	35809	Slc25a26	NM_026255	HCP
	0.309701			0.195896		0.309701	0.505597						2.47354	6.17235	chr7	4249706	4249706	4250193	4250241	5	109	123	0.199523		1834700	chr7	6084499	6084849	0	0	N/A	N/A	N/A	N/A	N/A	1	1		1.9372	15.2702	0.998134	+1.9:15:99.8	149922	paternal	6	39119	Ncr1	NM_010746	LCP
	0.5			0.115226		0.5	0.615226						2.43338	6.17235	chr7	52952281	52952281	52952766	52952766	5	94	113	0.2283		14197201	chr7	67149550	67149900	0	0	N/A	N/A	N/A	N/A	N/A	1	1		1.23095	4.35885	0.751029	+1.2:4:75.1	64676	paternal	7	2555	Car11	NM_009800	HCP
				0.043222		0	0.043222				Slco2a1		-1.44813	6.17235	chr9	102934485	102934494	102934993	102934993	12	201	93	0.326111		13159964	chr9	89774600	89774950	0	0	N/A	N/A	N/A	N/A	N/A	1	1		-1.32131	48.4017	0.998035	-1.3:48:99.8	192887	paternal	6	24167	Slco2a1	NM_033314	HCP
	0.597917				0.0708333	0.597917	0.66875						2.3274	6.17102	chr2	128681640	128681640	128682119	128682119	7	98	103	0.332178		23629745	chr2	152311450	152311800	0	0	N/A	N/A	N/A	N/A	N/A	1	1		2.33459	34.5267	0.997917	+2.3:35:99.8	168752	paternal	12	7573	1600015H20Rik	NM_024237	HCP
			0.0333333	0.203922		0.0333333	0.237255						-1.45342	6.15786	chr1	93691348	93691348	93691842	93691857	8	170	91	0.263219		30444735	chr1	63246693	63247043	0	0	N/A	N/A	N/A	N/A	N/A	1	1		-0.658859	11.1649	0.694118	+.7:5:59.,-.7:11:69.4	N/A	N/A	N/A	6205	Twist2	NM_007855	HCP
						0	0	Dock9		Dock9	Dock9		-1.89132	6.04997	chr14	122056826	122056826	122057326	122057326	9	143	112	0.280969		42996282	chr14	79060619	79060969	0	0	N/A	N/A	N/A	N/A	N/A	1	1		-1.05692	25.2638	0.998004	-1.1:25:99.8	N/A	N/A	N/A	38813	Dock9	NM_001081039	ICP
				0.0714286		0	0.0714286				Glis1		-1.5875	6.02873	chr4	107140206	107140213	107140709	107140709	9	120	154	0.244968		21616178	chr4	128756461	128756811	0	0	107140587	126	2	0	2	1	0.25	94:1/0,42:1/0,126:0/2,217:1/1	-1.12602	26.6232	0.998016	-1.1:27:99.8	288910	paternal	10	33383	Glis1	NM_147221	HCP
				0.194553		0	0.194553						-1.63105	5.97526	chr12	113547878	113547882	113548382	113548391	11	151	106	0.352555		2781335	chr12	110766401	110767199	0	0	N/A	N/A	N/A	N/A	N/A	1	1		-0.643289	11.6283	0.383268	-.6:12:38.3	163460	paternal	6	111545	A730018C14Rik	NM_176956	ICP
	0.434014	0.115646		0.12517		0.54966	0.67483	seramu	seramu, soramu	seramu, soramu	Dip2b		-1.65302	5.96852	chr15	99921019	99921134	99921632	99921753	10	150	158	0.309705		219799	chr15	99701412	99701762	0	0	99921267	116	4	4	0	0.0625	1	116:4/0	-0.861173	14.5795	0.998639	-.9:15:99.9,+.6:4:18.9	593584	paternal	7	63307	Dip2b	NM_172819	ICP
				0.0907781		0	0.0907781						-1.691	5.9406	chr8	118612933	118613129	118613626	118613626	6	187	121	0.183763		6775889	chr8	125388994	125389344	0	0	N/A	N/A	N/A	N/A	N/A	1	1		-0.53347	5.50317	0.716138	-.5:6:71.6	N/A	N/A	N/A	384139	Maf	NM_001025577	HCP
	0.175758			0.0444444		0.175758	0.220202				1810073N04Rik, Baiap2		2.55605	5.8813	chr11	119997232	119997232	119997726	119997726	5	125	129	0.153178		97124108	chr11	22873196	22873545	0	0	119997401	78	1	1	0	0.5	1	78:1/0	1.6366	8.06309	0.99798	+1.6:8:99.8	123196	paternal	6	13356	1810073N04Rik	NM_024249	HCP
						0	0				Ldb2		2.55605	5.8813	chr5	44958275	44958275	44958735	44958735	5	88	100	0.261364		59532740	chr5	104491070	104491420	0	1	44958489	16	1	0	1	1	0.5	16:0/1	2.03415	15.9869	0.997831	+2.:16:99.8	953215	paternal	12	230671	Ldb2	NM_001077398,NM_010698	ICP
				0.15		0	0.15				watayu		2.41511	5.866	chr16	76435810	76435810	76436309	76436309	6	117	99	0.258482		NULL	NULL	NULL	NULL	0	0	N/A	N/A	N/A	N/A	N/A	1	1		1.20987	15.8207	0.998	+1.2:16:99.8	N/A	N/A	N/A	64516	Nrip1	NM_173440	HCP
	0.0469799		0.212081	0.0550336		0.25906	0.314094				Zdbf2	GPR1-ZDBF2	1.34973	5.81092	chr1	63310674	63310901	63311397	63311418	30	159	187	0.750681		64178	chr1	63246693	63247043	0	0	63311115	34	1	0	1	1	0.5	34:0/1,56:0/1	1.37675	25.1224	0.998658	+1.4:25:99.9	181803	paternal	18	51891	Gpr1	NM_146250	ICP
						0	0	Max			Max		-2.75165	5.79443	chr12	78054571	78054571	78055067	78055067	5	138	113	0.159036		2827609	chr12	75227035	75227385	0	0	78054821	2	1	1	0	0.5	1	185:0/1,2:1/0	-0.949874	4.78903	0.997988	-.9:5:99.8	N/A	N/A	N/A	6601	Max	NM_008558	HCP
	0.133333			0.0949495	0.0484848	0.133333	0.276768				Ly75, tusorara		-2.72949	5.77558	chr2	60184223	60184223	60184717	60184717	6	86	83	0.415242		92127155	chr2	152311450	152311800	0	0	N/A	N/A	N/A	N/A	N/A	1	1						N/A	N/A	N/A	35092	Ly75	NM_013825	HCP
		0.794231	0.182692			0.976923	0.976923						1.62886	5.71451	chr5	14923026	14923026	14923517	14923545	4	110	135	0.139798		89567959	chr5	104491070	104491420	0	0	N/A	N/A	N/A	N/A	N/A	1	1		0.912415	6.71321	0.998077	+.9:7:99.8	N/A	N/A	N/A	408609	Pclo	NM_011995	HCP
	0.235294					0.235294	0.235294				Bcas3		2.8502	5.71408	chr11	85205547	85205547	85205954	85205954	6	80	102	0.299265		62332380	chr11	22873196	22873545	0	0	85205875	124	4	4	0	0.0625	1	124:4/0	1.67771	15.6883	0.997549	+1.7:16:99.8	878754	maternal	19	39332	Bcas3	NM_138681	HCP
						0	0						2.84452	5.71408	chr12	108791034	108791034	108791514	108791514	5	102	124	0.189753		1975526	chr12	110766401	110767199	0	0	N/A	N/A	N/A	N/A	N/A	1	1		2.31718	12.251	0.997921	+2.3:12:99.8	N/A	N/A	N/A	416801	A130014H13Rik	NM_176964	ICP
		0.410822				0.410822	0.410822						2.82734	5.71408	chr15	92406842	92406842	92407340	92407340	1	88	90	0.0628788		3033439	chr15	89373477	89373827	0	0	92407282	191	2	1	1	0.75	0.75	246:2/0,191:1/1,150:0/1	0.926848	5.53447	0.997996	-.9:10:37.1,+.9:6:99.8	N/A	N/A	N/A	448718	Cntn1	NM_007727	ICP
	0.587398			0.0589431	0.0426829	0.587398	0.689024						2.8502	5.71408	chr2	7945077	7945077	7945568	7945568	6	94	99	0.31657		NULL	NULL	NULL	NULL	0	0	N/A	N/A	N/A	N/A	N/A	1	1		2.75117	25.3813	0.997967	+2.8:25:99.8	N/A	N/A	N/A
	0.320717					0.320717	0.320717				Auts2		2.84452	5.71408	chr5	132543026	132543026	132543527	132543527	4	112	105	0.170408		2379184	chr5	130163918	130164268	0	0	132543496	219	2	2	0	0.25	1	219:2/0	1.05449	4.82962	0.998008	+1.1:5:99.8	N/A	N/A	N/A	473187	Auts2	NM_177047	HCP
	0.230909					0.230909	0.230909				Suclg1		-2.12451	5.71408	chr6	73218010	73218064	73218559	73218559	8	113	142	0.273713		14361093	chr6	58857017	58857367	0	0	N/A	N/A	N/A	N/A	N/A	1	1		-0.892006	19.2441	0.998182	-.9:19:99.8	702090	maternal	9	19844	Suclg1	NM_019879	HCP
				0.144886		0	0.144886				Cspg4		2.8502	5.71408	chr9	56724024	56724024	56724375	56724375	4	101	71	0.195789		33050575	chr9	89774600	89774950	0	0	N/A	N/A	N/A	N/A	N/A	1	1		2.00149	14.5094	0.997159	+2.:15:99.7	9017	maternal	7	11558	Cspg4	NM_139001	HCP
						0	0				3321401G04Rik		2.85586	5.71002	chr6	42639014	42639014	42639395	42639395	3	100	68	0.168088		5335752	chr6	47974782	47975132	0	0	N/A	N/A	N/A	N/A	N/A	1	1		2.87236	28.8892	0.997382	+2.9:29:99.7	20943	paternal	160	2044	3321401G04Rik	NM_029930	ICP
	0.128364					0.128364	0.128364						2.61844	5.70975	chr7	141451776	141451776	141452258	141452258	5	118	105	0.194512		946948	chr7	140504894	140505244	0	0	141452097	80	2	0	2	1	0.25	80:0/2,157:1/0,240:0/1	2.00646	12.5087	0.985507	-.8:8:4.1,+2.:13:98.6	N/A	N/A	N/A	31388	A130023I24Rik	NM_177194	LCP
	0.617871					0.617871	0.617871				retarora		3.00768	5.70562	chr1	132669811	132669811	132670299	132670336	5	109	89	0.270591		35358785	chr1	168028684	168029034	0	0	N/A	N/A	N/A	N/A	N/A	1	1		2.57367	13.9303	0.998099	+2.6:14:99.8	324054	paternal	11	27167	Fcamr	NM_144960	LCP
						0	0				Ank3		3.01452	5.70562	chr10	69284428	69284428	69284929	69284946	5	102	88	0.288547		9917505	chr10	79202017	79202367	0	0	69284937	258	19	6	13	0.968216	0.0835342	14:1/0,258:6/13	-4.92463	314.26	0.998073	+1.4:4:82.9,-4.9:314:99.8	N/A	N/A	N/A	103351	Ank3	NM_170687,NM_009670	ICP
		0.253493	0.608782			0.862275	0.862275						3.00768	5.70562	chr10	70654353	70654353	70654853	70654853	4	91	105	0.209314		8547589	chr10	79202017	79202367	0	0	N/A	N/A	N/A	N/A	N/A	1	1						N/A	N/A	N/A	33971	Bicc1	NM_031397	HCP
	0.412564					0.412564	0.412564	Eif5a					3.02134	5.70562	chr11	69736310	69736390	69736872	69736898	3	118	137	0.109118		46863233	chr11	22873196	22873545	0	0	69736376	255	3	1	2	0.875	0.5	255:1/2	-1.43523	8.11027	0.0220713	-1.4:8:2.2	408133	paternal	5	3467	Eif5a	NM_181582	HCP
		0.997972				0.997972	0.997972						2.99389	5.70562	chr11	73328662	73328662	73329154	73329154	3	88	142	0.118118		50455537	chr11	22873196	22873545	0	0	N/A	N/A	N/A	N/A	N/A	1	1		2.00032	14.5082	0.924949	+2.:15:92.5	N/A	N/A	N/A	37	Olfr382	NM_146443	LCP
						0	0				Tssc1		2.98695	5.70562	chr12	29488886	29488886	29489327	29489392	4	109	129	0.143944		25898841	chr12	3590123	3590473	0	0	29488973	134	1	1	0	0.5	1	134:1/0	2.19765	7.91494	0.998028	+2.2:8:99.8	N/A	N/A	N/A	52656	Tssc1	NM_201357	HCP
						0	0						3.02812	5.70562	chr12	29609483	29609483	29609916	29609916	4	65	100	0.266462		26019402	chr12	3590123	3590473	0	0	N/A	N/A	N/A	N/A	N/A	1	1		2.27575	9.27954	0.997696	+2.3:9:99.8	N/A	N/A	N/A	173253	Tssc1	NM_201357	HCP
	0.177215					0.177215	0.177215	A530050D06Rik			A530050D06Rik		3.02134	5.70562	chr12	113349707	113349707	113350180	113350180	6	105	159	0.169991		2583144	chr12	110766401	110767199	0	0	N/A	N/A	N/A	N/A	N/A	1	1		2.3157	9.35127	0.99789	+2.3:9:99.8,-1.:11:0.	34711	paternal	6	5314	A530050D06Rik	NM_001081169	LCP
						0	0						3.0008	5.70562	chr15	12938189	12938219	12938707	12938707	5	109	85	0.279547		59702080	chr15	72640353	72640703	0	0	12938335	128	3	2	1	0.5	0.875	21:0/2,128:2/1					166135	maternal	12	163205	Cdh6	NM_007666	HCP
						0	0						3.02812	5.70562	chr15	52690412	52690412	52690756	52690928	4	121	88	0.193839		19949858	chr15	72640353	72640703	0	0	52690689	105	2	2	0	0.25	1	105:2/0	3.45818	38.1339	0.998066	+3.5:38:99.8	993541	paternal	10	146913	Thrap6	NM_027212	HCP
			0.648352			0.648352	0.648352						-2.51311	5.70562	chr18	9219460	9219517	9220005	9220005	4	116	132	0.142372		3912410	chr18	13131968	13132317	0	0	N/A	N/A	N/A	N/A	N/A	1	1		-1.06462	13.0417	0.998168	-1.1:13:99.8	N/A	N/A	N/A	7043	Fzd8	NM_008058	HCP
	0.109053		0.183128	0.176955		0.292181	0.469136			Tank	Tank		3.01452	5.70562	chr2	61432368	61432368	61432853	61432853	3	90	72	0.224537		90879014	chr2	152311450	152311800	0	0	61432648	37	2	0	2	1	0.25	37:0/2	2.36239	10.7033	0.973251	+2.4:11:97.3	N/A	N/A	N/A	16227	Tank	NM_011529	ICP
			0.780911			0.780911	0.780911						2.63563	5.70562	chr2	159150473	159150473	159150933	159150933	4	121	79	0.192489		1764526	chr2	157386002	157386352	0	0	N/A	N/A	N/A	N/A	N/A	1	1		2.2853	9.29625	0.876356	+2.3:9:87.6	699825	paternal	5	530418	Dhx35	NM_145742	HCP
	0.230303					0.230303	0.230303				Spata16		3.00768	5.70562	chr3	26825288	26825288	26825782	26825782	5	121	101	0.202111		992795	chr3	27818155	27818505	0	0	N/A	N/A	N/A	N/A	N/A	1	1		1.02533	20.0887	0.99798	+1.:20:99.8	N/A	N/A	N/A	225470	Ect2	NM_007900	HCP
		0.515936	0.38247			0.898406	0.898406						3.01452	5.70562	chr3	66227942	66227942	66228443	66228443	2	93	87	0.123841		7933501	chr3	58294517	58294867	0	0	N/A	N/A	N/A	N/A	N/A	1	1		1.63651	9.9962	0.894422	+1.6:10:89.4	466213	maternal	23	129201	Veph1	NM_145820	ICP
			0.455285	0.178862		0.455285	0.634146			Trim14	Trim14		-2.03968	5.70562	chr4	46534476	46534476	46534967	46534967	12	157	110	0.34117		5962895	chr4	40571652	40572002	0	0	N/A	N/A	N/A	N/A	N/A	1	1		-0.990565	10.5423	0.997967	-1.:11:99.8	22458	paternal	12	12537	Trim14	NM_029077	HCP
		0.508346		0.273141	0.0440061	0.508346	0.825493						3.01452	5.70562	chr4	52322528	52322528	52323014	52323186	3	141	140	0.1		11751030	chr4	40571652	40572002	0	0	N/A	N/A	N/A	N/A	N/A	1	1		2.8245	19.1048	0.998483	+2.8:19:99.8	N/A	N/A	N/A	129092	Smc2	NM_008017	HCP
		0.174442				0.174442	0.174442						2.99389	5.70562	chr4	53199959	53199959	53200451	53200451	6	110	114	0.235407		12628378	chr4	40571652	40572002	0	0	53200119	86	3	2	1	0.5	0.875	86:2/1	3.15023	26.6186	0.997972	+3.2:27:99.8	N/A	N/A	N/A	29192	Abca1	NM_013454	HCP
						0	0				Gpr133		3.00768	5.70562	chr5	129619802	129619802	129620286	129620286	10	120	119	0.338936		544049	chr5	130163918	130164268	1	1	129620035	9	2	0	2	1	0.25	9:0/2	2.69969	15.5462	0.997938	+2.7:16:99.8	858674	paternal	21	17678	Gpr133	NM_001081342	ICP
						0	0						3.00768	5.70562	chr8	43837077	43837077	43837572	43837572	6	71	89	0.470011		32228537	chr8	11608613	11608963	0	0	N/A	N/A	N/A	N/A	N/A	1	1		-2.60322	99.9977	0.832661	-2.6:100:83.3,+1.9:7:41.9	N/A	N/A	N/A	387763	Triml1	NM_177742	ICP
						0	0				Trak1		3.02812	5.70562	chr9	121294774	121294774	121295274	121295274	8	123	145	0.224278		31520249	chr9	89774600	89774950	2	2	N/A	N/A	N/A	N/A	N/A	1	1		-4.47236	290.01	0.998004	+2.3:9:92.2,-4.5:290:99.8	86580	paternal	5	19199	Trak1	NM_175114	ICP
			0.201724			0.201724	0.201724	sosuro	sosuro	sosuro	sosuro		1.67744	5.41449	chr17	31695192	31695192	31695626	31695771	11	155	161	0.255219		1953895	chr17	29741412	29741762	0	0	N/A	N/A	N/A	N/A	N/A	1	1		1.30733	17.4672	0.998276	+1.3:17:99.8	N/A	N/A	N/A	24948	Pknox1	NM_016670	LCP
	0.222985	0.147513				0.370497	0.370497				sherdoy		-1.26478	5.41449	chr19	30600336	30600351	30600852	30600918	11	93	118	0.583379		NULL	NULL	NULL	NULL	0	0	30600597	5	8	4	4	0.636719	0.636719	5:4/4	-0.649562	14.1979	0.998285	-.6:14:99.8,+2.:16:14.1	N/A	N/A	N/A	21650	Dkk1	NM_010051	ICP
	0.0285714			0.80381		0.0285714	0.832381						-0.967487	5.40961	chr2	7716606	7716612	7717113	7717130	25	224	48	1.21838		NULL	NULL	NULL	NULL	0	0	N/A	N/A	N/A	N/A	N/A	1	1		-1.63226	119.373	0.998095	-1.6:119:99.8	N/A	N/A	N/A	912564	Cugbp2	NM_010160	ICP
				0.917647		0	0.917647						-1.25165	5.40961	chr5	111981271	111981284	111981780	111981780	5	228	15	0.744152		2377238	chr5	114358589	114358939	0	0	N/A	N/A	N/A	N/A	N/A	1	1		-1.82139	111.41	0.998039	-1.8:111:99.8	767008	paternal	14	134586	Mn1	NM_001081235	HCP
						0	0	Smox	Smox	Smox	Smox		-1.2707	5.38454	chr2	131345997	131345997	131346497	131346497	17	130	168	0.389194		20965378	chr2	152311450	152311800	0	0	131346264	17	10	4	6	0.828125	0.376953	209:4/4,17:4/6	-4.6294	449.063	0.998004	-4.6:449:99.8	680298	maternal	9	28819	Smox	NM_145533	HCP
	0.184049	0.368098				0.552147	0.552147				Dars		-2.28557	5.34947	chr1	130273665	130273665	130274153	130274153	5	74	114	0.289237		37754950	chr1	168028684	168029034	0	0	N/A	N/A	N/A	N/A	N/A	1	1		-1.29123	19.0851	0.997955	-1.3:19:99.8	40063	paternal	11	19432	Mcm6	NM_008567	HCP
				0.506356		0	0.506356				gosnu		-1.97493	5.32749	chr1	150909263	150909263	150909734	150909734	1	147	36	0.0890023		17119360	chr1	168028684	168029034	0	0	150909619	120	3	2	1	0.5	0.875	120:2/1	-0.813396	6.08365	0.997881	-.8:6:99.8	N/A	N/A	N/A	897151	Pla2g4a	NM_008869	ICP
						0	0		Wdr42a	Wdr42a	Wdr42a		-1.99344	5.31606	chr1	174125182	174125243	174125744	174125744	10	130	122	0.354351		6096604	chr1	168028684	168029034	0	0	174125535	41	4	1	3	0.9375	0.3125	41:1/3,21:1/2	1.1485	6.28834	0.0976909	+1.1:6:9.8	75865	maternal	11	9730	Pea15a	NM_011063	HCP
				0.0501002		0	0.0501002	riyomu			riyomu		2.3737	5.31606	chr14	47256359	47256359	47256857	47256857	5	124	114	0.176146		21483218	chr14	68739651	68740001	0	0	N/A	N/A	N/A	N/A	N/A	1	1		1.14351	5.76712	0.98998	+1.1:6:99.	142204	paternal	7	149654	Cnih	NM_009919	HCP
						0	0				Epb4.1l4a		2.37778	5.31606	chr18	34034745	34034745	34035244	34035244	5	121	112	0.184106		20902852	chr18	13131968	13132317	0	0	34034793	202	5	4	1	0.1875	0.96875	202:4/1,147:1/0	1.57215	27.24	0.998	+1.6:27:99.8	N/A	N/A	N/A	130115	Epb4.1l4a	NM_013512	HCP
	0.508333	0.260417		0.0625		0.76875	0.83125				Ttll11		2.25364	5.31606	chr2	35680172	35680172	35680651	35680651	3	84	92	0.185947		NULL	NULL	NULL	NULL	0	0	N/A	N/A	N/A	N/A	N/A	1	1		1.9431	22.7828	0.997917	+1.9:23:99.8	96595	paternal	50	114154	Ttll11	NM_028921	LCP
	0.537074					0.537074	0.537074	snoykley		snoykley	Ephb2		2.14571	5.31606	chr4	136382823	136382823	136383321	136383321	5	114	126	0.17335		3996639	chr4	140379536	140379886	0	0	N/A	N/A	N/A	N/A	N/A	1	1		0.971662	8.08471	0.997996	+1.:8:99.8	970817	paternal	125	7027	Ephb2	NM_010142	HCP
	0.237525			0.48503		0.237525	0.722555				Prelid2		-1.96572	5.30544	chr18	42042430	42042430	42042930	42042930	5	135	69	0.268384		28910537	chr18	13131968	13132317	0	0	42042472	208	4	2	2	0.6875	0.6875	208:2/2	1.56131	9.10779	0.780439	+1.6:9:78.	N/A	N/A	N/A	66418	Prelid2	NM_029942	HCP
				0.910506		0	0.910506	nimore			nimore		-1.055	5.23142	chr18	61634516	61634530	61635029	61635029	5	222	16	0.722128		48502630	chr18	13131968	13132317	0	0	N/A	N/A	N/A	N/A	N/A	1	1		-0.936245	33.3409	0.998054	-.9:33:99.8	80719	maternal	16	32417	4933429F08Rik	NM_177828	ICP
			0.998672			0.998672	0.998672						-1.46732	5.19244	chr4	53819442	53819665	53820151	53820194	18	223	144	0.421525		13247991	chr4	40571652	40572002	0	0	N/A	N/A	N/A	N/A	N/A	1	1		-1.85994	94.1542	0.998672	-1.9:94:99.9	N/A	N/A	N/A	18991	Tmem38b	NM_028053	HCP
						0	0		Pkd1	Pkd1			1.86669	5.18166	chr17	24710482	24710482	24710982	24710985	10	140	136	0.264181		997442	chr17	23713117	23713467	0	0	N/A	N/A	N/A	N/A	N/A	1	1		1.24317	9.48095	0.998016	+1.2:9:99.8	22399	paternal	289	24088	Pkd1	NM_013630	HCP
				0.0541082		0	0.0541082				Prkacb		2.10069	5.09995	chr3	146423600	146423600	146424098	146424098	4	110	78	0.232168		59755292	chr3	86668382	86668732	0	0	146423968	119	2	2	0	0.25	1	119:2/0	1.27297	9.10779	0.997996	+1.3:9:99.8	N/A	N/A	N/A	50294	Prkacb	NM_011100	HCP
				0.538		0	0.538				Hs6st3		1.82305	5.05211	chr14	119603202	119603202	119603701	119603701	1	45	173	0.0640976		40542658	chr14	79060619	79060969	0	0	119603562	110	1	1	0	0.5	1	110:1/0	1.80827	6.94974	0.294	+1.8:7:29.4	N/A	N/A	N/A	66179	Hs6st3	NM_015820	HCP
	0.115538				0.0418327	0.115538	0.157371				Prkce		1.76239	5.05211	chr17	86662843	86662843	86663344	86663344	8	122	102	0.322083		56921507	chr17	29741412	29741762	0	0	N/A	N/A	N/A	N/A	N/A	1	1		1.5673	28.4453	0.998008	+1.6:28:99.8	N/A	N/A	N/A	95414	Prkce	NM_011104	HCP
				0.998106		0	0.998106						-1.09538	5.02795	chr9	112889618	112889618	112890119	112890145	8	49	218	0.394683		23115107	chr9	89774600	89774950	0	0	N/A	N/A	N/A	N/A	N/A	1	1		-1.12305	48.7081	0.998106	-1.1:49:99.8	752012	maternal	13	725607	Pdcd6ip	NM_011052	HCP
	0.160748	0.297196				0.457944	0.457944				tiyuko		-1.27154	4.99958	chr3	52333183	52333183	52333682	52333717	9	110	142	0.307682		5961242	chr3	58294517	58294867	0	0	52333502	69	4	4	0	0.0625	1	86:1/3,69:4/0	-0.977803	25.6268	0.998131	-1.:26:99.8	N/A	N/A	N/A	261388	Foxo1	NM_019739	HCP
		0.445783	0.136546			0.582329	0.582329						-1.27155	4.92501	chr4	136527889	136527889	136528386	136528386	12	161	86	0.430738		3851573	chr4	140379536	140379886	0	0	136528109	29	3	2	1	0.5	0.875	29:2/1	-1.39263	56.4468	0.997992	-1.4:56:99.8	N/A	N/A	N/A	17158	Epha8	NM_007939	HCP
				0.554264		0	0.554264	OTTMUSG00000015852					-1.34698	4.9028	chr2	152342490	152342490	152342990	152343005	2	171	40	0.150585		31123	chr2	152311450	152311800	0	0	152342767	27	2	2	0	0.25	1	27:2/0,33:1/1	-1.72936	80.1721	0.998062	-1.7:80:99.8	152744	paternal	12	1000	OTTMUSG00000015852	NM_001037502	LCP
			0.477134			0.477134	0.477134				Speer4d, Speer7-ps1		1.39046	4.86514	chr5	15178695	15178695	15179195	15179350	6	135	133	0.218881		89312222	chr5	104491070	104491420	0	0	N/A	N/A	N/A	N/A	N/A	1	1		1.60777	4.04563	0.307927	+1.6:4:30.8	N/A	N/A	N/A	261410	Cacna2d1	NM_009784	HCP
						0	0	Ccdc123	Ccdc123	Ccdc123	Ccdc123, fluchy		-1.52836	4.85499	chr7	36215409	36215418	36215919	36215919	11	133	125	0.337444		5637584	chr7	30577905	30578255	0	0	36215705	36	18	10	8	0.407265	0.759659	36:10/8	-1.61348	55.1136	0.998043	-1.6:55:99.8	195256	maternal	5	18288	Slc7a9	NM_021291	LCP
	0.172542					0.172542	0.172542				Col19a1		1.76701	4.8019	chr1	24375336	24375336	24375837	24375874	10	112	131	0.366685		38871263	chr1	63246693	63247043	0	0	24375743	156	5	3	2	0.5	0.8125	156:3/2	-2.62906	65.8392	0.998145	-2.6:66:99.8	N/A	N/A	N/A	191298	Col9a1	NM_007740	LCP
	0.259406			0.0574257		0.259406	0.316832				Brca2		1.70157	4.8019	chr5	151360456	151360456	151360951	151360960	6	119	86	0.295486		7469730	chr5	143890803	143891153	0	0	151360510	194	11	7	4	0.274414	0.886719	194:7/4,97:0/4	1.2616	15.2906	0.99802	+1.3:15:99.8	62188	paternal	5	34619	B230342M21Rik	NM_133898	HCP
		0.898687		0.0994371		0.898687	0.998124				Cdyl		-1.70258	4.79518	chr13	35839159	35839191	35839691	35839691	9	86	130	0.428265		11267057	chr13	47106307	47106657	0	0	N/A	N/A	N/A	N/A	N/A	1	1		-1.31195	35.3337	0.998124	-1.3:35:99.8	N/A	N/A	N/A	87911	Cdyl	NM_009881	LCP
						0	0					AK008011 (upstream of Nhlrc1)	-1.70523	4.78916	chr13	47106262	47106262	47106763	47106763	24	136	124	0.712998	1	31	chr13	47106307	47106657	4	4	N/A	N/A	N/A	N/A	N/A	1	1		-5.07249	311.287	0.998008	-5.1:311:99.8	508747	paternal	8	1927	Nhlrc1	NM_175340	HCP
		0.574689	0.0871369			0.661826	0.661826				nakirara		-1.65187	4.76677	chr2	92330400	92330400	92330881	92330881	11	129	95	0.431742		59980984	chr2	152311450	152311800	0	0	N/A	N/A	N/A	N/A	N/A	1	1		-0.837629	13.4162	0.997925	-.8:13:99.8	159729	maternal	8	32087	Slc35c1	NM_145832,NM_211358	HCP
	0.0280561		0.0380762			0.0661323	0.0661323						2.22064	4.75704	chr11	20930572	20930572	20931070	20931070	7	112	125	0.249		1009845	chr11	19920801	19921151	0	0	N/A	N/A	N/A	N/A	N/A	1	1		1.76118	14.4317	0.997996	-1.2:11:21.8,+1.8:14:99.8	N/A	N/A	N/A	60254	Peli1	NM_023324	HCP
	0.5952					0.5952	0.5952				dapley		2.03378	4.75704	chr3	34741584	34741584	34742037	34742208	7	132	147	0.225108		6923566	chr3	27818155	27818505	0	0	N/A	N/A	N/A	N/A	N/A	1	1		1.32237	9.30783	0.9984	+1.3:9:99.8	761477	paternal	32	193158	Sox2	NM_011443	HCP
						0	0	EG666266, flarflu	EG666266	EG666266	EG666266, flarflu		1.94748	4.75704	chr5	97350433	97350433	97350852	97350852	9	91	80	0.517995		7140602	chr5	104491070	104491420	0	0	97350624	19	6	4	2	0.34375	0.890625	191:1/0,19:4/2,94:0/3	2.59763	14.0011	0.997619	-.8:15:10.7,+2.6:14:99.8	N/A	N/A	N/A	75774	Bmp2k	NM_080708	HCP
						0	0						1.90297	4.75704	chr5	100722630	100722630	100723123	100723123	10	103	135	0.354549		3768368	chr5	104491070	104491420	0	0	N/A	N/A	N/A	N/A	N/A	1	1		1.3996	10.9773	0.997976	+1.4:11:99.8	134146	paternal	15	135803	BC062109	NM_182841	HCP
				0.355769		0	0.355769				EG434197		-1.77787	4.75704	chr7	75434500	75434500	75435000	75435019	5	142	60	0.304577		8285035	chr7	67149550	67149900	0	0	N/A	N/A	N/A	N/A	N/A	1	1		-1.57008	32.5359	0.998077	-1.6:33:99.8	530796	paternal	6	16276	EG434197	NM_001013811	ICP
						0	0	Cldn22	Wwc2	Cldn22, Wwc2			2.10118	4.75704	chr8	48909362	48909362	48909860	48909860	13	124	109	0.478988		37282904	chr8	86192340	86192690	0	0	N/A	N/A	N/A	N/A	N/A	1	1		1.74171	20.8059	0.997996	+1.7:21:99.8	536129	paternal	12	112109	Cdkn2aip	NM_172407	HCP
						0	0				rekuta		1.83898	4.75704	chr8	106623431	106623431	106623932	106623932	12	142	148	0.286068		266038	chr8	106889545	106889895	0	0	N/A	N/A	N/A	N/A	N/A	1	1		-4.56693	211.579	0.998008	-4.6:212:99.8	42949	maternal	7	1667	Cdh5	NM_009868	LCP
						0	0						1.84673	4.74934	chr2	169165033	169165033	169165534	169165534	8	110	135	0.269899		4956401	chr2	174121510	174121860	0	0	169165035	249	2	2	0	0.25	1	249:2/0	0.970801	3.74108	0.998008	+1.:4:99.8,-.7:9:18.5	N/A	N/A	N/A	293642	Tshz2	NM_080455	HCP
	0.657371					0.657371	0.657371				Oxsr1		-1.57851	4.74934	chr9	119208138	119208138	119208639	119208639	7	148	89	0.266247		29433614	chr9	89774600	89774950	0	0	119208334	55	5	5	0	0.03125	1	55:5/0	-0.371188	3.97575	0.998008	-.4:4:99.8	N/A	N/A	N/A	3828	Oxsr1	NM_133985	ICP
						0	0				Elovl6		1.39061	4.72889	chr3	129259960	129259981	129260478	129260478	11	104	142	0.385834		42591662	chr3	86668382	86668732	0	0	N/A	N/A	N/A	N/A	N/A	1	1		1.27331	6.70174	0.290944	+1.3:7:29.1	76017	maternal	5	25157	Elovl6	NM_130450	HCP
						0	0						-2.71014	4.66846	chr7	37944624	37944624	37945123	37945123	5	148	100	0.168581		7366794	chr7	30577905	30578255	0	0	N/A	N/A	N/A	N/A	N/A	1	1		-0.836778	8.09669	0.998	-.8:8:99.8	N/A	N/A	N/A	461988	Tshz3	NM_172298	HCP
						0	0			Celsr2	Celsr2		-1.65119	4.66469	chr3	108203329	108203329	108203830	108203830	11	152	133	0.272606		21535023	chr3	86668382	86668732	0	0	108203749	169	1	1	0	0.5	1	169:1/0	-1.48978	41.9623	0.998008	-1.5:42:99.8	787880	paternal	13	13083	Celsr2	NM_017392,NM_001004177	HCP
	0.679435			0.102823		0.679435	0.782258						-2.88708	4.66334	chr11	84570980	84570980	84571475	84571475	2	122	110	0.0737705		61697857	chr11	22873196	22873545	0	0	N/A	N/A	N/A	N/A	N/A	1	1		1.17495	7.82625	0.566532	+1.2:8:56.7,-.4:3:43.3	244187	maternal	19	60037	Mrm1	NM_145433	HCP
		0.998004				0.998004	0.998004						-2.76828	4.66334	chr4	49939108	49939108	49939608	49939608	3	88	92	0.185277		9367531	chr4	40571652	40572002	0	0	N/A	N/A	N/A	N/A	N/A	1	1		-1.2162	8.24267	0.998004	-1.2:8:99.8	N/A	N/A	N/A	246253	Ppp3r2	NM_001004025	ICP
		0.150905	0.162978			0.313883	0.313883						1.95698	4.66334	chr5	23755637	23755637	23756133	23756133	10	87	105	0.542967		80735360	chr5	104491070	104491420	0	1	N/A	N/A	N/A	N/A	N/A	1	1		2.09668	45.3386	0.997988	+2.1:45:99.8	N/A	N/A	N/A	85357	Nupl2	NM_153092	HCP
		0.997996				0.997996	0.997996						-2.40216	4.54596	chr1	27749676	27749676	27750174	27750174	6	105	139	0.204728		35496943	chr1	63246693	63247043	0	0	N/A	N/A	N/A	N/A	N/A	1	1		-1.73295	35.5465	0.997996	-1.7:36:99.8	N/A	N/A	N/A
		0.998				0.998	0.998						-2.40216	4.54596	chr13	87555853	87555853	87556352	87556352	4	81	117	0.210615		3179329	chr13	84376599	84376949	0	0	N/A	N/A	N/A	N/A	N/A	1	1		-2.11779	39.3355	0.998	-2.1:39:99.8	N/A	N/A	N/A
	0.328947				0.359023	0.328947	0.68797						-2.11155	4.54596	chr18	84093118	84093118	84093615	84093649	9	79	197	0.307074		70961241	chr18	13131968	13132317	0	0	N/A	N/A	N/A	N/A	N/A	1	1		-1.15956	35.986	0.99812	-1.2:36:99.8	N/A	N/A	N/A	160836	Tshz1	NM_001081300	HCP
	0.170886			0.577532		0.170886	0.748418				Tmem132c		-1.24628	4.54596	chr5	127826786	127826918	127827417	127827417	2	233	52	0.10416		2336991	chr5	130163918	130164268	0	0	N/A	N/A	N/A	N/A	N/A	1	1		-1.37893	43.5855	0.998418	-1.4:44:99.8	N/A	N/A	N/A	268976	Slc15a4	NM_133895	HCP
	0.209581		0.0778443		0.251497	0.287425	0.538922				Kcmf1		-2.18974	4.54596	chr6	72800644	72800644	72801144	72801144	2	71	175	0.0804829		13943702	chr6	58857017	58857367	0	0	N/A	N/A	N/A	N/A	N/A	1	1		-1.65552	49.9525	0.998004	-1.7:50:99.8	284724	maternal	9	47329	Kcmf1	NM_019715	HCP
						0	0		Ube2d1	Ube2d1			-2.40131	4.53703	chr10	70717589	70717633	70718129	70718129	5	89	109	0.278322		8484333	chr10	79202017	79202367	0	0	70717686	195	1	1	0	0.5	1	195:1/0	-1.84337	32.1148	0.998152	-1.8:32:99.8	N/A	N/A	N/A	18797	Tfam	NM_009360	HCP
	0.39187			0.331707		0.39187	0.723577				Tcf2		-1.03296	4.48649	chr11	83698872	83698985	83699486	83699486	10	176	112	0.311485		60825808	chr11	22873196	22873545	0	0	N/A	N/A	N/A	N/A	N/A	1	1		-0.914936	32.0186	0.998374	-.9:32:99.8	412263	paternal	9	35002	Tcf2	NM_009330	HCP
						0	0			Tmem132e	Tmem132e		-1.35977	4.46484	chr11	82258076	82258115	82258615	82258615	32	178	179	0.541335		59384975	chr11	22873196	22873545	1	3	82258121	244	15	10	5	0.150879	0.940765	18:3/2,31:4/2,244:10/5	-3.3259	227.823	0.998148	-3.3:228:99.8	336560	paternal	7	56175	Tmem132e	NM_023438	HCP
	0.11976		0.189621			0.309381	0.309381						-2.16837	4.40135	chr17	24107195	24107195	24107695	24107695	5	113	117	0.189093		394153	chr17	23713117	23713467	0	0	N/A	N/A	N/A	N/A	N/A	1	1		-1.62473	32.5107	0.998004	-1.6:33:99.8	557515	paternal	11	2984	Tmprss8	NM_013921	LCP
	0.266667		0.276768	0.0545455		0.543434	0.59798				Dnahc8		1.707	4.36956	chr17	30812874	30812874	30813368	30813368	6	92	136	0.236893		1071534	chr17	29741412	29741762	1	1	N/A	N/A	N/A	N/A	N/A	1	1		1.1477	14.2318	0.99798	+1.1:14:99.8	467912	paternal	20	65338	Glo1	NM_025374	HCP
		0.508982				0.508982	0.508982				Aven		1.65396	4.35216	chr2	112431197	112431197	112431697	112431697	9	109	101	0.408756		39880178	chr2	152311450	152311800	0	0	N/A	N/A	N/A	N/A	N/A	1	1		1.26088	21.3053	0.998004	+1.3:21:99.8	N/A	N/A	N/A	98577	Aven	NM_028844	HCP
				0.594843		0	0.594843				Sgsm1		-1.26488	4.32887	chr5	113713337	113713352	113713852	113713879	2	35	222	0.139511		645156	chr5	114358589	114358939	0	0	113713817	215	17	8	9	0.685471	0.5	215:8/9	-0.81233	20.761	0.998158	-.8:21:99.8,+1.1:14:1.8	195368	paternal	6	24402	Rutbc2	NM_172718	HCP
						0	0	Nespas			Gnas, Nespas	NESP	1.20598	4.32584	chr2	174112055	174112055	174112554	174112554	19	115	145	0.568576		9380	chr2	174121510	174121860	0	0	N/A	N/A	N/A	N/A	N/A	1	1		-5.0579	315.535	0.998	-5.1:316:99.8	1951	maternal	83	2735	Gnas	NM_019690,NM_022000	HCP
				0.204545		0	0.204545	Ubtf	Ubtf	Ubtf	Ubtf		-1.01616	4.27219	chr11	102167968	102167994	102168495	102168495	23	183	117	0.566111		79294861	chr11	22873196	22873545	0	0	N/A	N/A	N/A	N/A	N/A	1	1		-2.27626	146.634	0.998106	-2.3:147:99.8	81921	maternal	9	9537	Ubtf	NM_011551,NM_001044383	HCP
		0.293413				0.293413	0.293413						-3.16493	4.19243	chr1	167130917	167130917	167131417	167131417	7	95	125	0.294737		897692	chr1	168028684	168029034	0	0	N/A	N/A	N/A	N/A	N/A	1	1						N/A	N/A	N/A	8466	Sft2d2	NM_145512	HCP
	0.114519					0.114519	0.114519	Nudt4		Nudt4	Nudt4		-3.13072	4.19243	chr10	95015061	95015061	95015549	95015549	4	141	100	0.13844		2080887	chr10	92934243	92934593	0	0	95015243	62	1	1	0	0.5	1	62:1/0					N/A	N/A	N/A	9719	Nudt4	NM_027722	HCP
						0	0						-3.09567	4.19243	chr13	57429372	57429372	57429860	57429860	7	92	119	0.31202		6841719	chr13	64271160	64271510	0	0	N/A	N/A	N/A	N/A	N/A	1	1		-0.850677	6.0769	0.259714	-.9:6:26.	592212	paternal	58	434423	Trpc7	NM_012035	ICP
		0.776447		0.141717		0.776447	0.918164						-3.13072	4.19243	chr14	20849836	20849836	20850336	20850336	1	74	183	0.0369222		47889740	chr14	68739651	68740001	0	0	N/A	N/A	N/A	N/A	N/A	1	1		-0.920452	4.0822	0.998004	-.9:4:99.8	706644	paternal	16	55365	Gng2	NM_001038637,NM_010315	ICP
						0	0				Gpc6		-3.13072	4.19243	chr14	118119032	118119032	118119471	118119471	3	47	115	0.243663		39058458	chr14	79060619	79060969	0	0	118119257	5	4	0	4	1	0.0625	43:3/1,74:2/1,5:0/4	-0.828729	4.78589	0.997727	-.8:5:99.8	438086	maternal	5	330375	Dct	NM_010024	ICP
			0.0447154			0.0447154	0.0447154						-3.16493	4.19243	chr14	119166959	119166959	119167450	119167450	11	122	106	0.417646		40106411	chr14	79060619	79060969	0	0	N/A	N/A	N/A	N/A	N/A	1	1		-0.886882	19.8253	0.997967	-.9:20:99.8	609841	maternal	5	19670	Cldn10	NM_023878	ICP
			0.0824524	0.353066	0.141649	0.0824524	0.577167						-3.16493	4.19243	chr15	30006536	30006536	30007008	30007008	3	200	42	0.168571		42633756	chr15	72640353	72640703	0	0	N/A	N/A	N/A	N/A	N/A	1	1		-0.971418	4.97145	0.997886	-1.:5:99.8	N/A	N/A	N/A	95311	Ctnnd2	NM_008729	HCP
					0.864542	0	0.864542				timite		-3.13072	4.19243	chr7	120258446	120258446	120258947	120258947	0	25	270	0		7490966	chr7	112767556	112767906	0	0	N/A	N/A	N/A	N/A	N/A	1	1		-1.23261	14.6363	0.998008	-1.2:15:99.8	889043	paternal	9	92032	Arntl	NM_007489	HCP
		0.98234				0.98234	0.98234				mahama		-3.23103	4.18241	chr15	5959417	5959417	5959869	5959869	5	74	107	0.285426		66680885	chr15	72640353	72640703	0	0	N/A	N/A	N/A	N/A	N/A	1	1						377330	maternal	7	289940	D630005B22Rik,Dab2	NM_198643,NM_001008702	LCP
				0.0751748		0	0.0751748						-1.07887	4.15438	chr2	167932689	167932756	167933257	167933260	24	153	134	0.668423		6188710	chr2	174121510	174121860	0	0	N/A	N/A	N/A	N/A	N/A	1	1		-4.57082	211.579	0.998252	-4.6:212:99.8	N/A	N/A	N/A	26405	Pard6b	NM_021409	HCP
	0.366319					0.366319	0.366319		hasoro	hasoro			1.42016	4.125	chr17	46024931	46024966	46025467	46025506	12	147	142	0.330555		16283632	chr17	29741412	29741762	0	0	N/A	N/A	N/A	N/A	N/A	1	1		1.0378	16.5519	0.963542	+1.:17:96.4	301889	maternal	32	141768	Vegfa	NM_009505,NM_001025257,NM_001025250	HCP
						0	0				Actr3b		1.40685	4.10834	chr5	25342445	25342445	25342926	25342926	7	75	130	0.345333		79148559	chr5	104491070	104491420	0	0	25342755	69	3	1	2	0.875	0.5	69:1/2	2.38537	25.0241	0.997925	+2.4:25:99.8	N/A	N/A	N/A	77102	Actr3b	NM_001004365	HCP
				0.101833		0	0.101833						-2.57051	4.10606	chr13	3672947	3672947	3673437	3673437	7	124	124	0.223075		43433290	chr13	47106307	47106657	1	1	3673263	71	3	0	3	1	0.125	71:0/3	-1.86219	17.1478	0.997963	-1.9:17:99.8	N/A	N/A	N/A	40125	Asb13	NM_178283,NM_080857	HCP
						0	0						-2.57051	4.10606	chr6	113114204	113114204	113114704	113114704	3	156	80	0.120192		54257262	chr6	58857017	58857367	0	0	113114318	136	3	2	1	0.5	0.875	220:1/2,136:2/1,246:0/2	-1.43978	19.2999	0.998004	-1.4:19:99.8	N/A	N/A	N/A	29174	Lhfpl4	NM_177763	HCP
				0.175862		0	0.175862	Tmem16b		Tmem16b	Tmem16b		-1.28234	4.10606	chr6	125661189	125661189	125661683	125661768	17	129	203	0.375874		66804287	chr6	58857017	58857367	0	0	N/A	N/A	N/A	N/A	N/A	1	1		-1.49286	45.2696	0.998276	+.9:4:19.7,-1.5:45:99.8	565931	paternal	8	969	Tmem16b	NM_153589	ICP
		0.148796				0.148796	0.148796				AU040320		-2.52072	4.08503	chr4	126454232	126454232	126454688	126454688	7	126	96	0.263889		2302176	chr4	128756461	128756811	0	0	N/A	N/A	N/A	N/A	N/A	1	1						N/A	N/A	N/A	23791	AU040320	NM_001035526,NM_133886,NM_001035525	HCP
	0.184733			0.0442748		0.184733	0.229008	LOC100043726			Bcar3		-2.46915	4.0541	chr3	122081410	122081410	122081908	122082064	9	198	146	0.203611		35413180	chr3	86668382	86668732	0	1	122081931	272	5	1	4	0.96875	0.1875	231:2/0,212:2/0,98:1/2,272:1/4	-1.0272	12.5488	0.998473	-1.:13:99.8	N/A	N/A	N/A	40834	Bcar3	NM_013867	HCP
						0	0				Cdc2l6		2.49222	3.99387	chr10	40159581	40159581	40160057	40160111	4	71	123	0.242757		1298914	chr10	38860757	38861107	0	0	40159718	101	2	1	1	0.75	0.75	101:1/1,191:0/2,148:0/2,265:0/2	0.981116	6.01403	0.998117	+1.:6:99.8	N/A	N/A	N/A	90939	Cdc2l6	NM_198164	HCP
	0.316733				0.0398406	0.316733	0.356574	Acly	Acly	Acly	Acly		2.66056	3.99387	chr11	100342120	100342120	100342621	100342621	6	124	128	0.18939		77469000	chr11	22873196	22873545	0	0	N/A	N/A	N/A	N/A	N/A	1	1		-0.626091	6.99965	0.193227	-.6:7:19.3	66630	paternal	7	10024	Klhl11	NM_172565	HCP
				0.193211		0	0.193211			nayamu	1700112E06Rik, nayamu		2.66569	3.99387	chr14	23326756	23326756	23327138	23327138	2	123	57	0.108972		45412879	chr14	68739651	68740001	0	0	23327045	98	5	5	0	0.03125	1	98:5/0	1.77152	6.93692	0.997389	+1.8:7:99.7	675974	paternal	9	519933	Zfp503	NM_145459	HCP
		0.0816327		0.292517		0.0816327	0.37415						2.65541	3.99387	chr16	64324618	64324618	64324911	64324911	3	32	75	0.36625		NULL	NULL	NULL	NULL	0	0	N/A	N/A	N/A	N/A	N/A	1	1		2.59725	26.7542	0.996599	+2.6:27:99.7	N/A	N/A	N/A	280681	Ckt2	NM_173861	ICP
		0.530242				0.530242	0.530242		Microtub_assoc.0	Microtub_assoc.0			2.49222	3.99387	chr4	70037352	70037352	70037847	70037847	5	106	106	0.220274		29465773	chr4	40571652	40572002	0	0	70037792	192	3	3	0	0.125	1	203:1/0,192:3/0	1.51235	6.93405	0.9375	+1.5:7:93.8	N/A	N/A	N/A	32049	Cdk5rap2	NM_145990	HCP
		0.428169	0.566197			0.994366	0.994366				Dock7		2.66056	3.99387	chr4	98663777	98663777	98664131	98664131	3	49	112	0.193513		30092682	chr4	128756461	128756811	0	0	N/A	N/A	N/A	N/A	N/A	1	1		2.03706	6.62797	0.997183	+2.:7:99.7	N/A	N/A	N/A	33368	Angptl3	NM_013913	LCP
	0.51992					0.51992	0.51992				Cutl2		2.47672	3.99387	chr5	122424849	122424849	122425350	122425350	6	115	113	0.23132		4625860	chr5	117799065	117799415	0	0	N/A	N/A	N/A	N/A	N/A	1	1		2.77633	33.0883	0.998008	+2.8:33:99.8	289297	paternal	7	70985	Cutl2	NM_007804	ICP
	0.210762					0.210762	0.210762						2.69106	3.99387	chr9	64226853	64226853	64227298	64227298	5	99	93	0.241664		25547699	chr9	89774600	89774950	0	0	N/A	N/A	N/A	N/A	N/A	1	1		2.92549	47.1104	0.997758	+2.9:47:99.8	200824	paternal	16	6143	Megf11	NM_172522	HCP
	0.57764					0.57764	0.57764				Tsnaxip1		2.51768	3.98398	chr8	108360377	108360377	108360859	108360859	5	102	105	0.225023		1470898	chr8	106889545	106889895	0	0	N/A	N/A	N/A	N/A	N/A	1	1		-1.33965	36.1372	0.99793	-1.3:36:99.8,+2.3:22:99.8	557062	paternal	8	9234	Tsnaxip1	NM_024445	ICP
			0.562232	0.0600858		0.562232	0.622318		Zmat4	Zmat4	Zmat4		2.35172	3.97835	chr8	25265474	25265474	25265939	25265939	5	78	93	0.320513		13656919	chr8	11608613	11608963	0	0	25265475	232	2	1	1	0.75	0.75	232:1/1	1.79075	13.1026	0.997854	+1.8:13:99.8	N/A	N/A	N/A	281944	1810011O10Rik	NM_026931	ICP
						0	0				tiyate		-2.19805	3.90741	chr7	47935685	47935685	47936185	47936185	11	114	130	0.37112		17357855	chr7	30577905	30578255	0	0	47935977	42	2	1	1	0.75	0.75	42:1/1	-0.93883	10.0663	0.998004	-.9:10:99.8	N/A	N/A	N/A	218462	2900093B09Rik	NM_021387	HCP
						0	0	snerkey			1110020G09Rik		-1.57439	3.84989	chr15	9028678	9028678	9029111	9029111	9	97	92	0.436688		63611633	chr15	72640353	72640703	0	0	N/A	N/A	N/A	N/A	N/A	1	1		-0.9617	25.8658	0.997696	-1.:26:99.8	N/A	N/A	N/A	27749	1110020G09Rik	NM_001040395	HCP
						0	0			Hivep2			-1.50518	3.84168	chr10	13851954	13851954	13852455	13852455	18	155	121	0.480832		1041244	chr10	12810786	12811136	0	0	13852322	117	4	2	2	0.6875	0.6875	117:2/2	-2.08195	128.864	0.998008	-2.1:129:99.8	579323	maternal	6	166270	Hivep2	NM_010437	HCP
						0	0	klarka	Trp63	Trp63	Trp63		-1.32516	3.8206	chr16	25820540	25820540	25821039	25821039	11	142	102	0.37897		NULL	NULL	NULL	NULL	0	0	N/A	N/A	N/A	N/A	N/A	1	1		-1.45011	53.855	0.998	-1.5:54:99.8,+.9:3:35.2	N/A	N/A	N/A	19013	Trp63	NM_011641	ICP
	0.286			0.088		0.286	0.374		2310022K01Rikand3100004P22Rik	2310022K01Rikand3100004P22Rik			-1.95089	3.80002	chr7	31425623	31425623	31426122	31426122	7	119	127	0.231126		847793	chr7	30577905	30578255	0	0	N/A	N/A	N/A	N/A	N/A	1	1		-1.04213	26.1893	0.998	-1.:26:99.8	338469	paternal	9	6752	Etv2	NM_007959	ICP
				0.0438247		0	0.0438247	Iqgap2		Iqgap2	Iqgap2		-1.67964	3.71299	chr13	96451786	96451786	96452287	96452287	12	124	112	0.432892		12075263	chr13	84376599	84376949	0	0	96452038	1	5	2	3	0.8125	0.5	1:2/3	-1.48487	28.9886	0.998008	-1.5:29:99.8	345776	maternal	6	14625	F2rl2	NM_010170	ICP
			0.750562	0.121348		0.750562	0.87191						-1.78086	3.69917	chr1	136070845	136070845	136071289	136071289	5	93	111	0.215054		31957792	chr1	168028684	168029034	0	0	N/A	N/A	N/A	N/A	N/A	1	1		-0.944846	11.49	0.997753	-.9:11:99.8	158021	paternal	18	7712	Chi3l1	NM_007695	LCP
				0.998008		0	0.998008				Arid5b, niruni		-1.60831	3.69917	chr10	67687754	67687754	67688255	67688255	48	48	251	1.99602		11514187	chr10	79202017	79202367	0	0	N/A	N/A	N/A	N/A	N/A	1	1		-4.5178	172.272	0.998008	-4.5:172:99.8	N/A	N/A	N/A	51720	Arid5b	NM_023598	HCP
			0.119522	0.103586		0.119522	0.223108						-1.68157	3.69917	chr10	98052157	98052157	98052658	98052658	11	130	85	0.498733		5117990	chr10	92934243	92934593	0	0	N/A	N/A	N/A	N/A	N/A	1	1		-4.69645	231.209	0.998008	-4.7:231:99.8	673707	maternal	14	325146	Atp2b1	NM_026482	HCP
	0.37525	0.319361				0.694611	0.694611				Stk3		-1.65071	3.69917	chr15	35037240	35037240	35037740	35037740	7	126	91	0.30525		37603038	chr15	72640353	72640703	0	0	35037366	124	8	6	2	0.144531	0.964844	170:6/1,124:6/2	-0.932115	14.6055	0.998004	-.9:15:99.8	800805	maternal	23	46321	Stk3	NM_019635	HCP
						0	0						-1.83479	3.69917	chr16	93268838	93268838	93269339	93269339	9	124	127	0.286322		NULL	NULL	NULL	NULL	0	0	93268840	249	11	3	8	0.967285	0.113281	249:3/8,180:2/1	-1.6229	68.1801	0.998008	-1.6:68:99.8	478870	maternal	7	333210	Setd4	NM_145482	HCP
			0.997996			0.997996	0.997996						-1.69641	3.69917	chr17	36205509	36205509	36206007	36206007	26	126	147	0.699061		6464171	chr17	29741412	29741762	0	0	N/A	N/A	N/A	N/A	N/A	1	1		-1.516	64.8343	0.997996	-1.5:65:99.8	831969	paternal	9	50073	H2-T24	NM_008207	LCP
	0.693712					0.693712	0.693712				Hhat		1.63313	3.68073	chr1	194594311	194594311	194594803	194594803	9	117	104	0.363905		26565698	chr1	168028684	168029034	0	0	N/A	N/A	N/A	N/A	N/A	1	1						N/A	N/A	N/A	904	Hhat	NM_144881	HCP
	0.066					0.066	0.066				sehuse		-1.62791	3.67003	chr5	52648301	52648301	52648800	52648800	6	100	127	0.235748		51842694	chr5	104491070	104491420	0	0	N/A	N/A	N/A	N/A	N/A	1	1		-2.80963	74.132	0.998	+.8:4:76.8,-2.8:74:99.8	66783	maternal	6	68543	Dhx15	NM_001042620,NM_007839	HCP
	0.332					0.332	0.332				bosnu, Pik3c2b		2.74614	3.62496	chr1	134949132	134949132	134949631	134949631	7	131	113	0.235966		33079477	chr1	168028684	168029034	0	0	N/A	N/A	N/A	N/A	N/A	1	1		1.68424	25.9654	0.998	+1.7:26:99.8	696241	paternal	11	29207	Mdm4	NM_008575	HCP
						0	0						2.15987	3.62496	chr1	192171459	192171459	192171958	192171958	7	119	116	0.253043		24142850	chr1	168028684	168029034	0	0	N/A	N/A	N/A	N/A	N/A	1	1		1.86981	18.4472	0.998	+1.9:18:99.8	597359	maternal	38	178900	Prox1	NM_008937	HCP
	0.194					0.194	0.194		Eya4	Eya4	Eya4		2.78226	3.62496	chr10	22889409	22889409	22889908	22889908	4	83	79	0.304408		10078698	chr10	12810786	12811136	0	0	22889588	71	2	1	1	0.75	0.75	146:1/1,71:1/1	0.853212	5.93703	0.104	+.9:6:10.4	N/A	N/A	N/A	178300	Eya4	NM_010167	HCP
		0.344	0.636			0.98	0.98				Sh3md4		2.57336	3.62496	chr10	58320990	58320990	58321489	58321489	7	107	119	0.274327		19460308	chr10	38860757	38861107	0	0	N/A	N/A	N/A	N/A	N/A	1	1		3.47956	55.1727	0.998	+3.5:55:99.8	N/A	N/A	N/A	44640	Sh3md4	NM_172788	HCP
			0.670611			0.670611	0.670611						2.78226	3.62496	chr10	99625213	99625213	99625713	99625719	2	81	140	0.0892416		6691048	chr10	92934243	92934593	0	0	N/A	N/A	N/A	N/A	N/A	1	1		2.71481	15.5767	0.998028	+2.7:16:99.8	899349	maternal	14	147256	Kitl	NM_013598	HCP
						0	0						2.76432	3.62496	chr11	64152744	64152744	64153224	64153224	1	98	127	0.0385666		41279613	chr11	22873196	22873545	0	0	64152908	76	4	2	2	0.6875	0.6875	76:2/2,122:1/1					N/A	N/A	N/A	95589	Hs3st3a1	NM_178870	HCP
	0.235622			0.194805		0.235622	0.430427	glusee		glusee	Samd14		2.13629	3.62496	chr11	94879224	94879224	94879720	94879762	3	77	220	0.0952774		72006122	chr11	22873196	22873545	0	0	N/A	N/A	N/A	N/A	N/A	1	1		1.07489	4.83278	0.998145	+1.1:5:99.8	12606	paternal	13	8532	Samd14	NM_146025	HCP
						0	0	A830036E02Rik, munehe	munehe	A830036E02Rik, munehe	A830036E02Rik		2.54333	3.62496	chr11	99279868	99279868	99280366	99280377	5	112	111	0.204714		76406752	chr11	22873196	22873545	0	0	99280317	200	1	1	0	0.5	1	200:1/0	1.71008	5.00517	0.947059	+1.7:5:94.7,-3.5:176:56.7	736001	paternal	9	1705	A830036E02Rik	NM_010661	ICP
	0.137725			0.0958084		0.137725	0.233533				Rgs9		1.98392	3.62496	chr11	109139951	109139951	109140451	109140451	8	137	110	0.265428		86266830	chr11	22873196	22873545	0	0	N/A	N/A	N/A	N/A	N/A	1	1		1.30201	7.08706	0.998004	+1.3:7:99.8	372311	paternal	6	17492	Rgs9	NM_011268	HCP
	0.64086			0.0645161	0.0602151	0.64086	0.765591				Esrrb		2.77032	3.62496	chr12	87828136	87828136	87828600	87828600	3	109	93	0.137319		12601158	chr12	75227035	75227385	0	0	N/A	N/A	N/A	N/A	N/A	1	1		2.44165	16.9731	0.997849	+2.4:17:99.8	662477	paternal	17	17532	Esrrb	BC044858	HCP
	0.433198		0.176113			0.609312	0.609312	Chga			Chga		2.75828	3.62496	chr12	103795202	103795202	103795695	103795695	4	133	114	0.130062		6971351	chr12	110766401	110767199	0	0	103795593	144	5	5	0	0.03125	1	52:1/0,227:0/3,144:5/0	1.92655	21.3862	0.997976	+1.9:21:99.8	200548	paternal	14	2524	Chga	NM_007693	HCP
	0.675248		0.039604	0.180198		0.714851	0.89505						2.75223	3.62496	chr12	112252683	112252683	112253131	112253187	3	95	158	0.100733		1486135	chr12	110766401	110767199	0	0	N/A	N/A	N/A	N/A	N/A	1	1		2.58842	20.3311	0.99802	+2.6:20:99.8	318222	paternal	9	24825	Rcor1	NM_198023	HCP
	0.461386			0.0514851		0.461386	0.512871				Edaradd		2.05933	3.62496	chr13	12594148	12594148	12594648	12594652	11	97	128	0.446521		34512082	chr13	47106307	47106657	0	0	12594445	47	4	3	1	0.3125	0.9375	47:3/1	1.72546	24.1731	0.99802	+1.7:24:99.8	N/A	N/A	N/A	16549	Edaradd	NM_175746,NM_133643	HCP
		0.104	0.698	0		0.802	0.802						2.54939	3.62496	chr13	39527776	39527776	39528275	39528275	3	130	90	0.127949		7578456	chr13	47106307	47106657	0	0	N/A	N/A	N/A	N/A	N/A	1	1		2.67836	21.9165	0.998	+2.7:22:99.8	777001	paternal	130	477375	Slc35b3	NM_134060	HCP
		0.736979				0.736979	0.736979						2.55542	3.62496	chr13	86258959	86258959	86259342	86259342	5	72	75	0.35463		1882377	chr13	84376599	84376949	0	0	N/A	N/A	N/A	N/A	N/A	1	1		2.11019	13.8902	0.997396	+2.1:14:99.7	N/A	N/A	N/A	74559	Cox7c	NM_007749	HCP
						0	0				Cacna1d		2.53114	3.62496	chr14	31198066	31198066	31198521	31198521	5	96	135	0.17554		37541532	chr14	68739651	68740001	0	0	N/A	N/A	N/A	N/A	N/A	1	1		2.00236	18.9977	0.997807	+2.:19:99.8	N/A	N/A	N/A	33394	Cacna1d	NM_001083616	HCP
		0.998				0.998	0.998						2.77032	3.62496	chr14	41574750	41574750	41575249	41575249	5	104	73	0.328635		27164826	chr14	68739651	68740001	0	0	N/A	N/A	N/A	N/A	N/A	1	1		2.45782	10.7105	0.998	+2.5:11:99.8	N/A	N/A	N/A	129504	Sh2d4b	NM_177816	ICP
	0.57515					0.57515	0.57515				LOC100041611		2.56143	3.62496	chr14	45852101	45852101	45852599	45852599	7	101	118	0.292499		22887476	chr14	68739651	68740001	0	0	N/A	N/A	N/A	N/A	N/A	1	1		2.47051	51.7197	0.997996	+2.5:52:99.8	12708	paternal	11	15032	5730420B22Rik	NM_172597	HCP
						0	0				hamumu		2.7763	3.62496	chr14	103816429	103816429	103816926	103816926	7	95	117	0.313		24755884	chr14	79060619	79060969	0	0	N/A	N/A	N/A	N/A	N/A	1	1		2.81607	27.0503	0.997992	+2.8:27:99.8	N/A	N/A	N/A	72412		NM_207215	HCP
			0.846465		0.0767677	0.846465	0.923232				Cacna1i		2.76432	3.62496	chr15	80178980	80178980	80179474	80179474	6	148	105	0.190734		7538699	chr15	72640353	72640703	1	1	N/A	N/A	N/A	N/A	N/A	1	1		2.95467	30.3786	0.99798	+3.:30:99.8	114443	paternal	6	61813	Cacna1i	NM_001044308	HCP
						0	0				Kcnj6		2.30383	3.62496	chr16	95072284	95072284	95072780	95072780	5	116	142	0.150559		NULL	NULL	NULL	NULL	0	0	95072626	94	1	1	0	0.5	1	94:1/0	-0.6848	7.79039	0.613682	-.7:8:61.4	480589	paternal	6	4013	Kcnj6	NM_001025590	ICP
						0	0				Tbc1d22b		2.20476	3.62496	chr17	29695374	29695374	29695867	29695867	8	104	115	0.329766		45966	chr17	29741412	29741762	0	0	29695475	146	2	1	1	0.75	0.75	1:1/0,146:1/1	-0.85663	9.11187	0.842105	-.9:9:84.2	525757	paternal	12	9128	Tbc1d22b	NM_198647	ICP
						0	0	nufey		nufey	nufey		2.19196	3.62496	chr18	61710361	61710361	61710858	61710858	10	93	123	0.434479		48578467	chr18	13131968	13132317	0	0	61710379	231	2	0	2	1	0.25	231:0/2	2.22814	33.0324	0.997992	+2.2:33:99.8	4874	maternal	16	4374	Csnk1a1	NM_146087	HCP
				0.0418327		0	0.0418327			Qsox2	Qsox2		2.31238	3.62496	chr2	26073054	26073054	26073555	26073555	7	102	120	0.28652		NULL	NULL	NULL	NULL	0	0	N/A	N/A	N/A	N/A	N/A	1	1		1.96989	22.7901	0.998008	+2.:23:99.8	108679	paternal	22	12978	Lhx3	NM_001039653	HCP
	0.0806452	0.574597			0.0443548	0.655242	0.699597				Tgm3		2.7763	3.62496	chr2	129821718	129821718	129822213	129822213	5	108	92	0.249094		22489659	chr2	152311450	152311800	0	0	129821739	227	5	4	1	0.1875	0.96875	227:4/1,130:1/0	2.72166	15.5881	0.997984	+2.7:16:99.8	601315	maternal	7	15891	Tgm3	NM_009374	LCP
				0.201961		0	0.201961						2.7763	3.62496	chr2	159194582	159194582	159195056	159195091	2	131	62	0.125339		1808660	chr2	157386002	157386352	0	0	N/A	N/A	N/A	N/A	N/A	1	1		2.30629	12.2404	0.998039	+2.3:12:99.8	743934	paternal	5	574527	Dhx35	NM_145742	HCP
	0.421488		0.0661157			0.487603	0.487603						2.53725	3.62496	chr3	33423611	33423611	33424094	33424094	9	119	104	0.351244		5605523	chr3	27818155	27818505	0	0	N/A	N/A	N/A	N/A	N/A	1	1		-3.26256	66.1654	0.997934	-3.3:66:99.8	275505	maternal	13	275005	Ttc14	NM_025978,NM_027619	HCP
	0.370518					0.370518	0.370518				Ints3		2.75223	3.62496	chr3	90214406	90214406	90214907	90214907	4	94	100	0.213191		3546100	chr3	86668382	86668732	0	0	N/A	N/A	N/A	N/A	N/A	1	1		1.98783	8.2529	0.998008	+2.:8:99.8	3045	paternal	7	21152	Ints3	NM_178876,NM_145540	HCP
	0.488048	0.167331			0.0657371	0.655378	0.721116						2.20476	3.62496	chr3	97136158	97136158	97136659	97136659	10	112	104	0.430117		10467852	chr3	86668382	86668732	0	0	N/A	N/A	N/A	N/A	N/A	1	1		-2.46964	131.049	0.998008	+1.4:8:99.8,-2.5:131:99.8	568991	maternal	9	76944	Olfr1402	NM_146275	LCP
			0.218876			0.218876	0.218876						2.75223	3.62496	chr4	56668190	56668190	56668687	56668687	5	129	107	0.180033		16096612	chr4	40571652	40572002	0	0	N/A	N/A	N/A	N/A	N/A	1	1		2.85807	28.8714	0.997992	+2.9:29:99.8	N/A	N/A	N/A	84078	Actl7b	NM_025271	HCP
		0.952206				0.952206	0.952206				mehaki		2.53725	3.62496	chr4	105932295	105932295	105932784	105932838	4	107	128	0.158586		22824069	chr4	128756461	128756811	0	0	N/A	N/A	N/A	N/A	N/A	1	1		1.98041	12.4581	0.998162	+2.:12:99.8	919001	paternal	10	202639	Pcsk9	NM_153565	HCP
						0	0	Ppia-ps22, yahese	Ppia-ps22	Ppia-ps22, yahese	Tbc1d1, yahese		2.75828	3.62496	chr5	64712066	64712066	64712557	64712557	5	115	98	0.217835		39778933	chr5	104491070	104491420	0	0	64712154	158	3	1	2	0.875	0.5	158:1/2,58:2/0,41:0/1,196:1/1	-0.852683	4.37622	0.997967	-.9:4:99.8,+2.7:16:99.2	N/A	N/A	N/A	161117	Tbc1d1	NM_019636	HCP
		0.997797				0.997797	0.997797				zawsher		2.77032	3.62496	chr6	17195152	17195152	17195605	17195605	7	116	101	0.270656		12497343	chr6	4697861	4698211	0	0	N/A	N/A	N/A	N/A	N/A	1	1		2.19295	10.9592	0.997797	-1.:14:67.6,+2.2:11:99.8	N/A	N/A	N/A	35688	Cav2	NM_016900	HCP
	0.397149					0.397149	0.397149						2.31238	3.62496	chr6	84214953	84214953	84215443	84215443	7	118	124	0.234418		25358006	chr6	58857017	58857367	0	0	84215041	157	1	0	1	1	0.5	157:0/1	1.47728	8.02464	0.997963	+1.5:8:99.8	N/A	N/A	N/A	246071	Dysf	NM_021469	HCP
			0.538			0.538	0.538				miyote		2.78226	3.62496	chr7	77459535	77459535	77460034	77460034	9	96	91	0.51408		10310060	chr7	67149550	67149900	0	0	77459581	204	1	0	1	1	0.5	204:0/1	1.94835	9.1532	0.998	+1.9:9:99.8	N/A	N/A	N/A	43944	Nr2f2	NM_009697	HCP
	0.273453			0.0399202		0.273453	0.313373						2.75223	3.62496	chr8	18509757	18509757	18510257	18510257	8	124	93	0.346861		6901219	chr8	11608613	11608963	0	0	N/A	N/A	N/A	N/A	N/A	1	1		2.19643	10.9634	0.998004	+2.2:11:99.8	N/A	N/A	N/A	84915	Mcph1	NM_173189	HCP
						0	0						2.75828	3.62496	chr8	33735484	33735484	33735953	33735953	5	107	67	0.327103		22126931	chr8	11608613	11608963	0	0	N/A	N/A	N/A	N/A	N/A	1	1		2.57944	13.9453	0.997872	+2.6:14:99.8	N/A	N/A	N/A	708809	Nrg1	NM_178591	ICP
						0	0				6430573F11Rik		2.25506	3.62496	chr8	37544320	37544320	37544821	37544821	8	94	130	0.327987		25935783	chr8	11608613	11608963	0	0	N/A	N/A	N/A	N/A	N/A	1	1		2.48183	43.6281	0.998008	+2.5:44:99.8	N/A	N/A	N/A	7424	6430573F11Rik	NM_176952	LCP
				0.0596421		0	0.0596421				4933434I20Rik		2.75223	3.62496	chr8	85872947	85872947	85873446	85873449	2	79	117	0.108623		319317	chr8	86192340	86192690	0	0	N/A	N/A	N/A	N/A	N/A	1	1		-4.67534	196.777	0.866799	-4.7:197:86.7	245291	paternal	40	1077	4933434I20Rik	NM_026233	HCP
						0	0	Rfx1		Rfx1	Rfx1		-1.76361	3.62496	chr8	86614615	86614615	86615102	86615102	10	159	115	0.266339		422344	chr8	86192340	86192690	0	0	N/A	N/A	N/A	N/A	N/A	1	1		-1.1136	34.9856	0.997951	-1.1:35:99.8	361335	paternal	10	12046	BC057552	NM_172502	HCP
						0	0						2.56143	3.62496	chr8	90128863	90128863	90129261	90129261	3	96	100	0.124375		3936547	chr8	86192340	86192690	0	0	N/A	N/A	N/A	N/A	N/A	1	1		1.9572	11.0157	0.997494	+2.:11:99.7	513835	maternal	5	41558	4933402J07Rik	NM_177901	LCP
						0	0				sekota		2.54939	3.62496	chr8	130706782	130706782	130707279	130707279	6	106	111	0.253442		3796695	chr8	126910161	126910511	0	0	130707117	86	1	0	1	1	0.5	86:0/1	0.913574	4.21977	0.811245	+.9:4:81.1	N/A	N/A	N/A	175857	Nrp1	NM_008737	HCP
	0.203187				0.0776892	0.203187	0.280876						2.54333	3.62496	chr9	101344593	101344593	101345094	101345094	6	71	87	0.486644		11570069	chr9	89774600	89774950	0	0	N/A	N/A	N/A	N/A	N/A	1	1		1.96162	18.6704	0.998008	+2.:19:99.8	N/A	N/A	N/A	411299	Pccb	NM_025835	HCP
				0.521912		0	0.521912				Smad2		-1.17457	3.55399	chr18	76428219	76428219	76428720	76428720	10	192	47	0.555186		63296327	chr18	13131968	13132317	0	0	N/A	N/A	N/A	N/A	N/A	1	1		-0.758335	20.4776	0.998008	-.8:20:99.8	740560	paternal	5	27141	Smad2	NM_010754	HCP
			0.671343	0.0440882		0.671343	0.715431	simoko					1.84616	3.53077	chr3	37797148	37797148	37797646	37797646	4	57	193	0.181074		9979067	chr3	27818155	27818505	0	0	N/A	N/A	N/A	N/A	N/A	1	1		-0.60901	3.1602	0.0420842	-.6:3:4.2	N/A	N/A	N/A	175866	EG381438	NM_198657	ICP
						0	0						1.68466	3.51008	chr12	77850390	77850390	77850889	77850889	4	121	97	0.17006		2623430	chr12	75227035	75227385	0	0	77850786	146	6	1	5	0.984375	0.109375	176:0/3,146:1/5	1.08345	10.554	0.998	-.9:14:10.8,+1.1:11:99.8	N/A	N/A	N/A	15669	Churc1	NM_206534	HCP
						0	0	Slit1		Slit1	Slit1		1.59943	3.50509	chr19	41682853	41682853	41683351	41683351	11	151	117	0.31007		NULL	NULL	NULL	NULL	0	0	41683143	41	4	4	0	0.0625	1	41:4/0,94:1/0,154:1/1,234:2/2,17:3/0,114:1/0,171:2/1,84:2/2	0.644313	4.34459	0.973948	+.6:4:97.4	437487	maternal	18	15501	AI606181	NM_183215	LCP
						0	0				Ppapdc1a		1.55713	3.50509	chr7	136487932	136487932	136488431	136488431	7	130	125	0.214954		656614	chr7	135831393	135831743	0	0	136488193	11	4	0	4	1	0.0625	240:4/0,11:0/4,160:4/0	1.06343	12.4605	0.998	+1.1:12:99.8	655930	paternal	100	87825	Ppapdc1a	NM_001080963	HCP
	0.412955				0.0991903	0.412955	0.512146				Thsd7b		2.91779	3.4536	chr1	131549794	131549794	131550287	131550287	5	91	103	0.262989		36478818	chr1	168028684	168029034	0	0	N/A	N/A	N/A	N/A	N/A	1	1		1.92125	7.0757	0.997976	+1.9:7:99.8	N/A	N/A	N/A	380244	Thsd7b	NM_172485	HCP
	0.218623					0.218623	0.218623				Qrsl1		2.91779	3.4536	chr10	43607892	43607892	43608385	43608385	7	89	105	0.369288		4747207	chr10	38860757	38861107	0	0	43608290	151	4	2	2	0.6875	0.6875	151:2/2	-0.846272	6.70177	0.997976	+2.2:20:88.5,-.8:7:99.8	N/A	N/A	N/A	11653	Qrsl1	NM_001081054	HCP
						0	0				Pcdh15		2.91779	3.4536	chr10	73397954	73397954	73398455	73398455	3	111	69	0.19624		5803987	chr10	79202017	79202367	0	0	N/A	N/A	N/A	N/A	N/A	1	1						N/A	N/A	N/A	113824	Pcdh15	NM_023115	ICP
	0.184154				0.0299786	0.184154	0.214133						2.89571	3.4536	chr11	39577759	39577759	39578225	39578225	6	75	86	0.433488		16704621	chr11	22873196	22873545	0	0	N/A	N/A	N/A	N/A	N/A	1	1		3.19487	28.667	0.997859	+3.2:29:99.8	N/A	N/A	N/A	926356	Mat2b	NM_134017	HCP
						0	0						2.91779	3.4536	chr11	64668819	64668819	64669319	64669319	4	135	93	0.159299		41795698	chr11	22873196	22873545	0	0	64669251	182	1	1	0	0.5	1	182:1/0	2.94987	20.9515	0.998004	+2.9:21:99.8	N/A	N/A	N/A	123279	Elac2	NM_023479	HCP
				0.309381		0	0.309381	blorsoy			Grb2		-1.40906	3.4536	chr11	115519664	115519664	115520164	115520164	10	136	116	0.316937		92646543	chr11	22873196	22873545	0	0	115519780	134	11	8	3	0.113281	0.967285	63:1/0,75:2/5,134:8/3	-1.41549	39.3474	0.998004	-1.4:39:99.8	509201	paternal	9	32211	Slc25a19	NM_026071	HCP
			0.10998			0.10998	0.10998	ploypaw		ploypaw			2.89571	3.4536	chr12	29635866	29635866	29636356	29636356	5	112	150	0.145833		26045813	chr12	3590123	3590473	0	0	29636275	164	1	1	0	0.5	1	164:1/0	2.06994	9.60875	0.997963	+2.1:10:99.8	N/A	N/A	N/A	199636	Tssc1	NM_201357	HCP
						0	0				Cdc42bpb		-1.41906	3.4536	chr12	112557143	112557143	112557643	112557646	9	117	167	0.23169		1790595	chr12	110766401	110767199	0	0	112557411	18	4	4	0	0.0625	1	18:4/0,100:1/1,111:1/2	-1.10993	49.0068	0.998016	-1.1:49:99.8	350428	paternal	10	48322	Amn	NM_033603	HCP
		0.282101				0.282101	0.282101						2.92507	3.4536	chr13	7111513	7111513	7112006	7112026	5	102	95	0.264706		39994712	chr13	47106307	47106657	0	0	N/A	N/A	N/A	N/A	N/A	1	1		2.774	17.3998	0.998054	+2.8:17:99.8	N/A	N/A	N/A	465543	Pfkp	NM_019703	HCP
						0	0						-2.04352	3.4536	chr13	74138392	74138392	74138853	74138853	7	97	123	0.270472		9867288	chr13	64271160	64271510	0	0	74138400	223	4	3	1	0.3125	0.9375	223:3/1,190:1/0,210:1/0					N/A	N/A	N/A	8033	2900041A09Rik	NM_182839	HCP
						0	0						2.91779	3.4536	chr13	96025106	96025106	96025606	96025606	2	110	124	0.0733138		11648582	chr13	84376599	84376949	0	0	N/A	N/A	N/A	N/A	N/A	1	1						80904	maternal	6	6846	Pde8b	NM_172263	ICP
			0.665339			0.665339	0.665339				Kif2a		2.93232	3.4536	chr13	107792501	107792501	107793002	107793002	1	85	127	0.0464104		5515890	chr13	113308467	113308817	0	0	N/A	N/A	N/A	N/A	N/A	1	1		1.91598	7.07078	0.436255	+1.9:7:43.6	65662	paternal	6	17693	Kif2a	NM_008442	HCP
						0	0		AI197445	AI197445			1.9033	3.4536	chr13	108268654	108268654	108269155	108269155	9	104	119	0.364334		5039737	chr13	113308467	113308817	0	0	108268707	198	3	3	0	0.125	1	198:3/0	1.47546	9.10779	0.998008	+1.5:9:99.8	541815	paternal	6	458460	Kif2a	NM_008442	HCP
						0	0						1.99915	3.4536	chr13	112861544	112861544	112862030	112862030	7	123	103	0.268529		446855	chr13	113308467	113308817	0	0	N/A	N/A	N/A	N/A	N/A	1	1		1.58825	12.372	0.997947	+1.6:12:99.8	432368	maternal	6	216983	Ankrd55	NM_029898	ICP
		0.059761		0.310757		0.059761	0.370518						2.91047	3.4536	chr14	57015831	57015831	57016332	57016332	1	79	86	0.0737415		11723744	chr14	68739651	68740001	0	0	N/A	N/A	N/A	N/A	N/A	1	1		2.98088	22.8302	0.998008	+3.:23:99.8	497181	maternal	12	5202	Rnf17	NM_001033043	HCP
						0	0				Ptk2b		2.89571	3.4536	chr14	66852266	66852266	66852761	66852761	4	135	81	0.18107		1887312	chr14	68739651	68740001	0	0	66852568	54	2	1	1	0.75	0.75	54:1/1,90:1/0	2.57567	13.9349	0.997984	+2.6:14:99.8	N/A	N/A	N/A	45623	Ptk2b	NM_172498	HCP
		0.461698	0.457557	0.0786749		0.919255	0.99793						2.92507	3.4536	chr15	46503572	46503572	46504054	46504054	4	124	78	0.199338		26136715	chr15	72640353	72640703	0	0	N/A	N/A	N/A	N/A	N/A	1	1		3.16563	28.5735	0.99793	+3.2:29:99.8	N/A	N/A	N/A
		0.151697				0.151697	0.151697						2.90311	3.4536	chr18	86156571	86156571	86157071	86157071	2	75	72	0.185185		73024678	chr18	13131968	13132317	0	0	N/A	N/A	N/A	N/A	N/A	1	1		-0.712161	12.0681	0.357285	-.7:12:35.7	N/A	N/A	N/A	407272	Neto1	NM_144946	HCP
				0.0599174		0	0.0599174				Vps37c		2.89571	3.4536	chr19	10782789	10782789	10783272	10783272	1	102	141	0.0335836		NULL	NULL	NULL	NULL	0	0	N/A	N/A	N/A	N/A	N/A	1	1		-1.29798	4.88068	0.0247934	-1.3:5:2.5	44209	paternal	7	19985	Vps37c	NM_181403	HCP
		0.997996				0.997996	0.997996				Dennd1a		2.89571	3.4536	chr2	37888700	37888700	37889198	37889198	2	111	79	0.113582		NULL	NULL	NULL	NULL	0	0	N/A	N/A	N/A	N/A	N/A	1	1		1.53511	4.09854	0.997996	+1.5:4:99.8	610660	maternal	13	252167	Dennd1a	NM_146122	HCP
						0	0				Lrp1b		2.90311	3.4536	chr2	41897030	41897030	41897524	41897524	2	67	109	0.135287		NULL	NULL	NULL	NULL	0	0	41897201	76	2	1	1	0.75	0.75	76:1/1					N/A	N/A	N/A	610088	Lrp1b	NM_053011	HCP
	0.0844156	0.199134				0.28355	0.28355						2.91047	3.4536	chr2	109248835	109248835	109249296	109249296	3	90	94	0.163475		43062559	chr2	152311450	152311800	0	0	N/A	N/A	N/A	N/A	N/A	1	1						487557	paternal	18	128441	Kif18a	NM_139303	HCP
			0.190184	0.284254		0.190184	0.474438						2.93232	3.4536	chr3	136981045	136981045	136981533	136981533	6	77	169	0.225006		50312732	chr3	86668382	86668732	0	0	N/A	N/A	N/A	N/A	N/A	1	1		1.86396	9.55787	0.108384	+1.9:10:10.8	N/A	N/A	N/A	22561	Emcn	NM_016885	ICP
	0.268839			0.0794297		0.268839	0.348269				Wdr32		2.91779	3.4536	chr4	45364058	45364058	45364548	45364548	2	60	97	0.168385		4792476	chr4	40571652	40572002	0	0	N/A	N/A	N/A	N/A	N/A	1	1		3.07141	24.4589	0.997963	+3.1:24:99.8	N/A	N/A	N/A	9586	Wdr32	NM_153167	HCP
						0	0				TSP_1.4		2.91779	3.4536	chr4	85864392	85864392	85864882	85864882	4	126	69	0.225443		42891999	chr4	128756461	128756811	0	0	85864631	6	2	2	0	0.25	1	6:2/0,244:1/0	3.00122	22.8935	0.997963	+3.:23:99.8	N/A	N/A	N/A	57777	Adamtsl1	NM_029967	ICP
		0.235052				0.235052	0.235052						2.92507	3.4536	chr4	124275902	124275902	124276386	124276386	4	122	87	0.182401		4480492	chr4	128756461	128756811	0	0	N/A	N/A	N/A	N/A	N/A	1	1		2.79216	35.8849	0.997938	-.9:23:99.8,+2.8:36:99.8	N/A	N/A	N/A	58493	Pou3f1	NM_011141	HCP
		1.00599				1.00599	1.00599				nahise		2.91047	3.4536	chr5	13807263	13807263	13807763	13807763	4	103	90	0.21575		90683732	chr5	104491070	104491420	0	0	N/A	N/A	N/A	N/A	N/A	1	1		2.67413	21.9112	0.998004	+2.7:22:99.8	N/A	N/A	N/A	217512	Sema3e	NM_011348	HCP
		0.62954				0.62954	0.62954				Cntn4		2.91047	3.4536	chr6	106182550	106182550	106182962	106182962	1	52	102	0.0776772		47325564	chr6	58857017	58857367	0	0	N/A	N/A	N/A	N/A	N/A	1	1		2.82366	19.1016	0.997579	+2.8:19:99.8	N/A	N/A	N/A	514481	Il5ra	NM_008370	ICP
			0.685393			0.685393	0.685393						2.88828	3.4536	chr6	118094452	118094452	118094950	118094985	2	129	105	0.0787006		59237527	chr6	58857017	58857367	0	0	N/A	N/A	N/A	N/A	N/A	1	1		2.02571	6.61255	0.962547	+2.:7:96.3	461778	maternal	8	7294	Galnact2	NM_030165	HCP
						0	0	VWD		VWD.5	VWD.5		2.90311	3.4536	chr6	125503164	125503164	125503663	125503663	3	109	150	0.0915596		66646222	chr6	58857017	58857367	0	0	125503433	19	2	0	2	1	0.25	76:1/0,19:0/2	2.53755	12.3729	0.34	+2.5:12:34.	407906	paternal	8	684	Vwf	NM_011708	LCP
						0	0						-2.05354	3.4536	chr7	89987842	89987842	89988340	89988340	8	102	117	0.333836		22779640	chr7	112767556	112767906	0	0	89988252	161	7	5	2	0.226562	0.9375	171:2/2,161:5/2	-0.691495	6.80018	0.997996	-.7:7:99.8	N/A	N/A	N/A	191192	Eftud1	NM_175317	HCP
						0	0						2.89571	3.4536	chr9	14917820	14917820	14918312	14918324	3	119	85	0.149481		74856703	chr9	89774600	89774950	0	0	N/A	N/A	N/A	N/A	N/A	1	1		1.46521	6.00444	0.99802	+1.5:6:99.8	N/A	N/A	N/A	69898	Panx1	NM_019482	HCP
	0.062069					0.062069	0.062069						2.90311	3.4536	chr9	69804907	69804907	69805341	69805341	4	81	83	0.258218		19969651	chr9	89774600	89774950	0	0	N/A	N/A	N/A	N/A	N/A	1	1		2.57745	13.9393	0.997701	+2.6:14:99.8	585677	paternal	12	31900	Bnip2	NM_016787	HCP
	0.0931373					0.0931373	0.0931373						2.92507	3.4536	chr9	74226913	74226913	74227320	74227320	3	66	113	0.163717		15547658	chr9	89774600	89774950	0	0	N/A	N/A	N/A	N/A	N/A	1	1		2.01483	8.29033	0.997549	+2.:8:99.8	N/A	N/A	N/A	269251	Wdr72	NM_001033500	ICP
	0.238384					0.238384	0.238384				Rwdd4a		2.93953	3.45342	chr8	48624560	48624560	48625054	48625054	7	111	114	0.273273		37016019	chr8	11608613	11608963	0	0	N/A	N/A	N/A	N/A	N/A	1	1		2.92582	20.8987	0.99798	+2.9:21:99.8	251327	paternal	12	5998	Rwdd4a	NM_203507	HCP
				0.840637		0	0.840637				swerker		-0.979979	3.44636	chr15	102561803	102561803	102562304	102562304	25	41	227	1.34576		2860467	chr15	99701412	99701762	0	0	N/A	N/A	N/A	N/A	N/A	1	1		-1.85448	136.698	0.998008	-1.9:137:99.8	272171	maternal	12	11303	Calcoco1	NM_026192	HCP
		0.20229				0.20229	0.20229						-1.99803	3.4259	chr12	108440325	108440325	108440820	108440848	8	151	103	0.269016		2326213	chr12	110766401	110767199	0	0	108440477	96	6	4	2	0.34375	0.890625	227:2/4,114:5/1,96:4/2,83:3/2,77:1/0,105:1/0,168:2/2,237:1/2	-0.808864	9.50212	0.998092	-.8:10:99.8	N/A	N/A	N/A	767510	A130014H13Rik	NM_176964	ICP
	0.240481					0.240481	0.240481				Smoc1		1.93732	3.39304	chr12	82256262	82256262	82256760	82256760	7	101	130	0.265499		7029301	chr12	75227035	75227385	0	0	82256272	239	11	5	6	0.725586	0.5	129:0/3,171:0/2,14:0/2,239:5/6	1.01247	6.64858	0.967936	+1.:7:96.8	636220	paternal	6	128945	Smoc1	NM_022316	HCP
						0	0				Pdzd2		1.47101	3.39304	chr15	12375662	12375662	12376162	12376164	13	120	132	0.411995		60264615	chr15	72640353	72640703	0	0	N/A	N/A	N/A	N/A	N/A	1	1		-0.47728	3.8892	0.0715706	-.5:4:7.2	396392	maternal	12	124912	Golph3	NM_025673	HCP
	0.282	0.328				0.61	0.61						1.93378	3.39304	chr5	115454977	115454977	115455476	115455476	12	110	108	0.50404		201746	chr5	115253306	115253656	0	0	N/A	N/A	N/A	N/A	N/A	1	1		-4.69726	266.214	0.936	+.8:4:27.6,-4.7:266:93.6	231655	maternal	9	6055	Sppl3	NM_029012	HCP
		1.00998				1.00998	1.00998						1.92667	3.39304	chr6	108884797	108884797	108885297	108885297	7	82	106	0.402669		50027855	chr6	58857017	58857367	0	0	N/A	N/A	N/A	N/A	N/A	1	1		-0.694895	4.35362	0.872255	-.7:4:87.2	N/A	N/A	N/A	106663	Edem1	NM_138677	HCP
	0.794			0.096	0.092	0.794	0.982	Tmco7			Tmco7		1.94437	3.39304	chr8	109216722	109216722	109217221	109217221	6	110	118	0.230663		2327252	chr8	106889545	106889895	0	0	N/A	N/A	N/A	N/A	N/A	1	1		-1.94441	36.1727	0.142	-1.9:36:14.2	200828	maternal	6	10255	Tmco7	NM_173037	HCP
	0.309381			0.193613		0.309381	0.502994		Amotl1	Amotl1			-2.16238	3.39304	chr9	14347390	14347390	14347890	14347890	11	105	140	0.37415		75427135	chr9	89774600	89774950	0	0	N/A	N/A	N/A	N/A	N/A	1	1		-1.03154	17.8169	0.998004	-1.:18:99.8	N/A	N/A	N/A	42828	0610040D20Rik	NM_023153	HCP
						0	0						1.79214	3.38848	chr17	78562169	78562169	78562650	78562650	6	131	80	0.275382		48820823	chr17	29741412	29741762	0	0	78562393	17	4	1	3	0.9375	0.3125	111:0/2,152:1/3,17:1/3	1.17359	10.0599	0.997925	+1.2:10:99.8	N/A	N/A	N/A	37167	Crim1	NM_015800	HCP
		0.723108				0.723108	0.723108						-2.39322	3.35358	chr7	116322964	116322964	116323465	116323465	5	96	116	0.224946		3555484	chr7	112767556	112767906	0	0	116323058	157	4	2	2	0.6875	0.6875	157:2/2	0.984339	4.36389	0.0378486	+1.:4:3.8	149327	maternal	17	10937	Lmo1	NM_057173	HCP
						0	0						-1.25971	3.34579	chr6	126521811	126521811	126522309	126522309	8	108	119	0.309991		67664868	chr6	58857017	58857367	0	0	126522091	31	8	5	3	0.363281	0.855469	242:3/1,31:5/3	-0.859257	21.3608	0.997996	+2.9:19:8.4,-.9:21:99.8	513328	paternal	10	38381	Kcna5	NM_145983	HCP
	0.293413			0.117764		0.293413	0.411178				1110038D17Rik, Upb1		2.2154	3.34298	chr10	74866428	74866428	74866928	74866928	7	101	110	0.315032		4335514	chr10	79202017	79202367	0	0	74866476	202	3	1	2	0.875	0.5	115:0/2,202:1/2,87:0/2,76:0/2	1.53614	6.14161	0.998004	+1.5:6:99.8	221444	maternal	7	2849	Upb1	NM_133995	ICP
	0.11753					0.11753	0.11753	Anks1b			Anks1b		2.11201	3.34298	chr10	90167299	90167299	90167800	90167800	13	135	112	0.430754		2766868	chr10	92934243	92934593	0	0	N/A	N/A	N/A	N/A	N/A	1	1		2.45774	45.3927	0.998008	+2.5:45:99.8	466483	paternal	63	376189	Apaf1	NM_009684,NM_001042558	HCP
		0.876	0.122			0.998	0.998						-2.94866	3.34298	chr12	43428298	43428298	43428797	43428797	6	95	117	0.269366		28914748	chr12	72343121	72343471	1	1	N/A	N/A	N/A	N/A	N/A	1	1		-2.07075	33.9001	0.998	-2.1:34:99.8	N/A	N/A	N/A
						0	0						2.11201	3.34298	chr13	30806148	30806148	30806548	30806548	7	86	101	0.322358		16300134	chr13	47106307	47106657	0	0	30806516	168	5	0	5	1	0.03125	101:2/2,168:0/5,159:1/1	1.28465	7.26806	0.997506	+1.3:7:99.8	N/A	N/A	N/A	34478	Irf4	NM_013674	HCP
	0.424			0.054		0.424	0.478				Kif21a		2.10474	3.34298	chr15	90840086	90840086	90840585	90840585	5	109	99	0.231211		1466684	chr15	89373477	89373827	0	0	90840171	165	4	4	0	0.0625	1	165:4/0,76:0/1,136:2/0	1.93558	25.3723	0.998	+1.9:25:99.8	N/A	N/A	N/A	38156	Kif21a	NM_016705	HCP
		0.240481		0.47495		0.240481	0.715431				L3mbtl4		-1.2738	3.34298	chr17	68899348	68899348	68899846	68899846	4	40	207	0.24058		39158010	chr17	29741412	29741762	0	0	68899770	173	17	3	14	0.998825	0.00636292	173:3/14	-0.591912	6.88715	0.997996	-.6:7:99.8	867393	maternal	7	276682	D930040M24Rik	NM_177278	HCP
	0.157685					0.157685	0.157685				Bckdha		-1.17558	3.34298	chr7	26423421	26423421	26423921	26423921	10	121	183	0.225805		4154409	chr7	30577905	30578255	1	1	N/A	N/A	N/A	N/A	N/A	1	1		-1.20107	45.9423	0.998004	-1.2:46:99.8	332295	paternal	7	11279	B3gnt8	NM_146184,NM_001036740	HCP
			0.280876	0.10757		0.280876	0.388446				Ush1c		-2.32832	3.34298	chr7	53472894	53472894	53473395	53473395	7	103	132	0.257944		13676580	chr7	67149550	67149900	0	0	53473217	72	3	2	1	0.5	0.875	30:0/1,72:2/1	-1.22389	14.9412	0.998008	-1.2:15:99.8	585289	paternal	7	18966	Ush1c	NM_153677,NM_023649	LCP
		0.579767				0.579767	0.579767						1.43463	3.3302	chr9	29944617	29944617	29945115	29945130	9	125	115	0.321183		59829901	chr9	89774600	89774950	0	0	N/A	N/A	N/A	N/A	N/A	1	1		-2.8057	65.0275	0.935798	-2.8:65:93.6	N/A	N/A	N/A	175903	Hnt	NM_172290	HCP
		0.0850622		0.568465		0.0850622	0.653527				Ttc21b		-1.02398	3.30829	chr2	66027089	66027089	66027570	66027570	12	167	42	0.822926		86284295	chr2	152311450	152311800	0	0	N/A	N/A	N/A	N/A	N/A	1	1		-1.23008	58.0095	0.997925	-1.2:58:99.8	N/A	N/A	N/A	65585	Ttc21b	NM_001047604	HCP
											Zdhhc3		-2.43086	3.29799	chr9	123013760	123013959	123014415	123014415	5	137	171	0.139796		33239313	chr9	89774600	89774950	0	0	123014114	73	2	0	2	1	0.25	205:1/0,73:0/2,75:1/1	-0.794247	5.65755	0.998476	-.8:6:99.8	N/A	N/A	N/A	6453	Zdhhc3	NM_026917	HCP
						0	0				Pp11r		-2.36286	3.26423	chr15	97558986	97558986	97559486	97559486	9	131	127	0.270481		2142351	chr15	99701412	99701762	0	0	97559164	72	3	2	1	0.5	0.875	72:2/1,35:0/1	-0.679207	9.56071	0.998004	-.7:10:99.8	64125	paternal	14	9405	Pp11r	NM_008902	ICP
					0.793522	0	0.793522						-2.32058	3.26423	chr17	9225845	9225845	9226338	9226338	3	12	257	0.479572		2282296	chr17	6943621	6943971	0	0	N/A	N/A	N/A	N/A	N/A	1	1		-2.18372	27.1716	0.997976	-2.2:27:99.8,+1.3:4:8.9	N/A	N/A	N/A	45120	1700010I14Rik	NM_025851	LCP
	0.739563	0.0815109		0.121272		0.821074	0.942346				Ror2		-1.96739	3.22019	chr13	53301750	53301750	53302251	53302252	4	152	108	0.12232		6195519	chr13	47106307	47106657	0	0	N/A	N/A	N/A	N/A	N/A	1	1		-0.898209	18.1792	0.998012	-.9:18:99.8	N/A	N/A	N/A	77728	Ror2	NM_013846	HCP
	0.171315			0.0737052		0.171315	0.24502				BC033915		-2.22215	3.22019	chr9	45916242	45916242	45916743	45916743	3	136	104	0.106264		43858282	chr9	89774600	89774950	0	0	N/A	N/A	N/A	N/A	N/A	1	1		-0.842421	12.0944	0.998008	-.8:12:99.8	197076	paternal	8	95782	BC033915	NM_027498	HCP
				0.182336		0	0.182336						-1.9804	3.2193	chr5	116265564	116265564	116265914	116265914	11	77	95	0.526316		1012258	chr5	115253306	115253656	0	0	N/A	N/A	N/A	N/A	N/A	1	1		-1.15846	22.6619	0.997151	-1.2:23:99.7	466717	paternal	5	29600	Cit	NM_007708	ICP
	0.128	0.054			0.056	0.182	0.238						-1.46315	3.19845	chr10	22643161	22643161	22643660	22643660	7	82	99	0.430278		9832450	chr10	12810786	12811136	1	1	22643551	140	3	2	1	0.5	0.875	140:2/1,153:2/1,73:1/0	-0.904751	22.2334	0.998	-.9:22:99.8	N/A	N/A	N/A	105227	Tcf21	NM_011545	HCP
						0	0	Plod3		Plod3	Plod3		-1.21622	3.18429	chr5	137465748	137465748	137466246	137466246	13	175	138	0.268075		1640004	chr5	135825818	135826168	0	0	N/A	N/A	N/A	N/A	N/A	1	1		-1.6517	86.7099	0.997996	-1.7:87:99.8	269596	paternal	63	3357	Plod3	NM_011962	HCP
						0	0	Dock8		Dock8	Dock8		-1.58426	3.11069	chr19	25152039	25152085	25152586	25152586	13	149	113	0.422344		NULL	NULL	NULL	NULL	1	1	25152458	122	17	8	9	0.685471	0.5	122:8/9,212:1/1,263:2/6,293:2/9	-0.713072	6.99154	0.998175	+.6:5:22.8,-.7:7:99.8	805203	paternal	7	78521	Dock8	NM_028785	HCP
			0.175299	0.059761		0.175299	0.23506	A230079K17Rik			A230079K17Rik		-1.52121	3.10912	chr1	183671625	183671625	183672126	183672126	8	140	109	0.262647		15643017	chr1	168028684	168029034	0	0	N/A	N/A	N/A	N/A	N/A	1	1		-1.37442	45.9237	0.998008	-1.4:46:99.8	767326	paternal	8	959	A230079K17Rik	NM_172846	ICP
						0	0	1700102P08Rik	Usp4	1700102P08Rik, Usp4	1700102P08Rik		-1.47985	3.10439	chr9	108295183	108295183	108295684	108295684	25	125	155	0.646452		18520659	chr9	89774600	89774950	0	0	108295505	71	5	2	3	0.8125	0.5	71:2/3	-4.58874	254.902	0.998008	-4.6:255:99.8	97895	paternal	8	519	1700102P08Rik	NM_053216	HCP
			0.403509	0.224172		0.403509	0.62768						-1.31993	3.04962	chr17	49008155	49008155	49008650	49008667	9	96	155	0.309677		19266824	chr17	29741412	29741762	0	0	49008601	198	3	1	2	0.875	0.5	198:1/2	-1.4866	54.6831	0.998051	-1.5:55:99.8	N/A	N/A	N/A	63048	Lrfn2	NM_027452	HCP
	0.221557				0.141717	0.221557	0.363273						-1.57319	3.01055	chr2	73381302	73381302	73381802	73381802	15	87	187	0.460999		78930073	chr2	152311450	152311800	0	0	73381437	115	9	6	3	0.253906	0.910156	115:6/3,104:5/3,12:0/2	-3.14933	136.379	0.998004	-3.1:136:99.8	N/A	N/A	N/A	15835	Wipf1	NM_153138	HCP
[truncated: 51 more columns]

## Sheet: 1000bp candidates
Chr	Start	End	AceView transcript(s)	Promoter	3'UTR	CGI	Sperm (log2 ratio)	Liver (binomial p-value)	Zfp57 strict x	Zfp57 x	WT oocytes	Dnmt3L-/- oocytes	Sperm	Blastocyst	ESC
chr8	125387861	125390344	Cdh15	Cdh15		CGI21235	-5.09013	0.133423	2	2	0.565116	0	0.0732323	0.403315	0.902814
chr6	47974007	47975979	Zfp777		Zfp777	CGI17361	-5.30238	0.69114	3	3	0.978538	0	0.21	0.444183	0.189815
chr13	54209856	54211139					-0.873571	0.5	0	0
chr17	87524084	87525819	Socs5			CGI9617	-3.40645	0.00195312	4	4	1	0.0388889	0.0534348	0.452288	0.446881
chr7	86519538	86521097	Rlbp1		Rlbp1		-0.854738	0.133423	0	0
chr7	6083480	6084890	Zfp787		Zfp787	CGI18282	-4.66863	0.696381	3	3	0.847187	0.0465116	0.0362963	0.312269	0.203724
chr7	24992450	24993377	Zfp111	Zfp111		CGI18528	-2.70799	0.75	0	0	1	0	0.0478488	0.14475	0
chr15	76010966	76012080	Plec1				-1.51226	1	0	4
chr11	102057005	102057998	Hdac5	Hdac5	Hdac5		-1.18063	0.0078125	0	1
chr13	60557950	60559042					-1.09356	1	0	0
chr16	20530221	20531293	Dvl3			CGI8073	-1.92143	0.34375	1	2	1	0.00652681	0.25	0.27684	0.5
chr4	150993001	150994022	Camta1				-2.56179	1	1	1
chr4	53727006	53728024	Fcmd	Fcmd	Fcmd	CGI14304	-3.53816	0.875	1	1	0.0177033	0.0319527	0.0150376	0.143794	0.00797101
chr15	102047274	102048271	Itgb7	Itgb7			-1.28422	0.75	0	0
chr5	106629403	106630408	EG666922, nenese				-4.73245	0.3125	0	0
chr10	122303419	122304463	Ppm1h				-1.37501	0.0384064	0	0
chr7	148034494	148035458	Odf3				-1.02392	1	0	0
chr7	147267611	147268611	Drd1ip	Drd1ip		CGI19894	-2.21686	1	0	0	0.058	0.012533	0.0161943	0.0200528	0.229279
chr15	11250512	11251415	Adamts12				-1.35342	1	0	0
chr13	66815007	66816022	2410141K09Rik				-2.93735	1	0	0
chr14	122056331	122057326	Dock9	Dock9			-0.814243	1	0	0
chr8	12262778	12263827					-1.06559	1	0	0
chr12	118489501	118490705	LOC432713, Ptprn2				1.34959	0.5	0	0
chr19	45385459	45386455	glerdoy, glordoy, sneefar	glerdoy, sneefar	sneefar		-0.761028	0.773438	0	0
chr6	125660898	125661895	Tmem16b	Tmem16b		CGI18014	-0.95018	1	0	0	0.820513	NA	0.972472	0.37107	0.506884
chr11	115748842	115749776	Myo15b				-1.22008	0.5	0	0
chr10	74869979	74870980	1110038D17Rik, Upb1	Upb1			-2.18707	1	0	0
chr13	96588183	96589194	Iqgap2				-0.824036	0.193848	0	0

## Sheet: 500bp candidates
Chr	Start	End	AceView transcript(s)	Promoter	3'UTR	CGI	Sperm (log2 ratio)	Liver (binomial p-value)	Zfp57 strict x	Zfp57 x	WT oocytes	Dnmt3L-/- oocytes	Sperm	Blastocyst	ESC
chr6	47974479	47975613	Zfp777		Zfp777	CGI17361	-5.5677	0.69114	3	3	0.978538	0	0.21	0.444183	0.189815
chr4	148106527	148107417					-1.02401	0.03125	0	0
chr8	125388035	125389665	Cdh15	Cdh15		CGI21235	-4.85681	0.133423	2	2	0.565116	0	0.0732323	0.403315	0.902814
chr7	6083787	6084472	Zfp787			CGI18282	-4.42348	0.696381	1	1	0.847187	0.0465116	0.0362963	0.312269	0.203724
chr17	87524516	87525036	Socs5			CGI9617	-3.7038	1	4	4	1	0.0388889	0.0534348	0.452288	0.446881
chr8	124083829	124084367	Fbxo31	Fbxo31	Fbxo31		-1.58986	1	0	0
chr6	55264208	55264853	C330043M08Rik				-1.09939	0.278599	0	0
chr17	27682828	27683394	pleegee, huhuya		huhuya		-2.70672	1	0	0
chr14	76909053	76909538						1	0	0
chr15	76011065	76011621	Plec1				-1.81107	1	1	3
chr1	91195127	91195627					-1.25585	0.125	0	0
chr8	72816915	72817419	Ddx49, Homer3	Homer3	Ddx49, Homer3		-2.10617	1	0	0
chr9	108039991	108040486	Bsn, kuhone	kuhone	kuhone	CGI22327	-1.05895	1	0	0	0.0355556	0	0.952318	0.092278	0.254473
chr14	66767735	66768264	Chrna2			CGI6641	-2.3839	0.0885007	0	1	0.0190616	0.0172043	0.392264	0.048542	0.673072
chr11	16415246	16415745					-5.59323	0.270628	0	0
chr13	30437059	30437562	Agtr1a	Agtr1a	Agtr1a		-0.844074	1	0	0
chr4	98680689	98681228	Dock7				-1.667	1	0	0
chr1	34872223	34872774	Arhgef4, BC043098		Arhgef4, BC043098		-1.20712	0.34375	0	0
chr12	8333704	8334205	Hs1bp3				2.31751	0.75	0	0
chr5	139902103	139902615	3110082I17Rik, Gper		Gper		-1.15012	1	1	1
chr9	102934485	102934993	Slco2a1				-1.32131	1	0	0
chr14	122056826	122057326	Dock9	Dock9			-1.05692	1	0	0
chr12	113547878	113548391					-0.643289	1	0	0
chr2	131345997	131346497	Smox	Smox	Smox	CGI12293	-4.6294	0.828125	0	0	1	0	0.422348	0.275724	0.707697
chr1	174125182	174125744	Wdr42a		Wdr42a		1.1485	0.9375	0	0
chr7	36215409	36215919	Ccdc123, fluchy	Ccdc123	Ccdc123		-1.61348	0.407265	0	0
chr13	47106262	47106763			AK008011 (upstream of Nhlrc1)	CGI5548	-5.07249	1	4	4	0.942308	0.0330579	0.154242	0.368519	0.632035
chr11	82258076	82258615	Tmem132e			CGI3397	-3.3259	0.150879	1	3	0.786254	0	0.338889	0.590253	0.45069
chr11	102167968	102168495	Ubtf	Ubtf	Ubtf		-2.27626	1	0	0
chr13	57429372	57429860					-0.850677	1	0	0
chr14	119166959	119167450				CGI6858	-0.886882	1	0	0	0.0166667	0	0.365897	0.0505505	0.261905
chr2	167932689	167933260				CGI12762	-4.57082	1	0	0	0.0123716	0.0294118	0.0144928	0.0276188	0.369565
chr6	125661189	125661768	Tmem16b	Tmem16b		CGI18014	-1.49286	1	0	0	0.820513	0	0.972472	0.37107	0.506884
chr7	47935685	47936185	tiyate				-0.93883	0.75	0	0
chr15	9028678	9029111	1110020G09Rik, snerkey	snerkey			-0.9617	1	0	0
chr10	13851954	13852455	Hivep2				-2.08195	0.6875	0	0
chr16	25820540	25821039	Trp63, klarka	klarka	Trp63		-1.45011	1	0	0
chr13	96451786	96452287	Iqgap2	Iqgap2			-1.48487	0.8125	0	0
chr10	98052157	98052658					-4.69645	1	0	0
chr16	93268838	93269339					-1.6229	0.967285	0	0
chr7	89987842	89988340					-0.691495	0.226562	0	0
chr6	126521811	126522309					-0.859257	0.363281	0	0
chr5	116265564	116265914					-1.15846	1	0	0
chr10	22643161	22643660					-0.904751	0.5	1	1
chr19	25152039	25152586	Dock8	Dock8			-0.713072	0.685471	1	1
chr9	108295183	108295684	1700102P08Rik, Usp4	1700102P08Rik	Usp4	CGI22336	-4.58874	0.8125	0	0	0.994305	0.0187075	0.0383881	0.203071	0.0745859
